# Supplementary material for: Genome-wide transcriptome analysis of Chinese pollination-constant nonastringent persimmon fruit treated with ethanol
Source: BMC Genomics. 2014 Feb 8;15:112. doi: 10.1186/1471-2164-15-112 (PMC3922992; doi:10.1186/1471-2164-15-112)
Supplement: Additional file 1 — GO classifications of CPCNA persimmon unigenes. [file 1471-2164-15-112-S1.xls]

## Sheet: MGB.Gene2GO
Additional file 1 GO classifications of CPCNA persimmon unigenes
GO	Class	No. of unigene
Cellular Component	cell	9106
	cell part	9106
	envelope	217
	extracellular region	144
	extracellular region part	10
	macromolecular complex	3191
	membrane\-enclosed lumen	75
	organelle	4217
	organelle part	1330
	synapse	1
	synapse part	1
	virion	4
	virion part	4
Molecular Function	antioxidant activity	251
	auxiliary transport protein activity	1
	binding	13212
	catalytic activity	11774
	electron carrier activity	315
	enzyme regulator activity	282
	molecular transducer activity	197
	nutrient reservoir activity	9
	obsolete molecular function	524
	structural molecule activity	1450
	transcription regulator activity	714
	translation regulator activity	219
	transporter activity	1681
Biological Process	anatomical structure formation	688
	biological adhesion	18
	biological regulation	2128
	cellular component biogenesis	756
	cellular component organization	1015
	cellular process	11929
	death	191
	developmental process	28
	establishment of localization	2530
	immune system process	49
	localization	2555
	locomotion	3
	metabolic process	12712
	multi\-organism process	23
	multicellular organismal process	40
	obsolete biological process	1599
	pigmentation	2039
	reproduction	15
	reproductive process	15
	response to stimulus	702
	viral reproduction	2
