# Supplementary material for: Genome-wide transcriptome analysis of Chinese pollination-constant nonastringent persimmon fruit treated with ethanol
Source: BMC Genomics. 2014 Feb 8;15:112. doi: 10.1186/1471-2164-15-112 (PMC3922992; doi:10.1186/1471-2164-15-112)
Supplement: Additional file 2 — KEGG pathway annotation of CPCNA persimmon unigenes. [file 1471-2164-15-112-S2.xls]

## Sheet: MGB_Pathway2Genes
Additional file 2 KEGG pathway annotation of CPCNA persimmon unigenes
Pathway	No. of unigenes	List of unigenes
>1. Metabolism
Metabolism; Amino Acid Metabolism; Alanine, aspartate and glutamate metabolism [PATH:ko00250];	146	|C10382:carA, CPA1|C11847:E2.6.1.1B, aspC|C11949:E1.5.1.12|C11995:E1.2.1.16, gabD|C1259:E6.3.4.4, purA|C1295:E6.3.4.5, argG|C13725:GPT, ALT|C14546:AGXT2|C15068:NIT2|C15239:E2.6.1.1B, aspC|C15667:GPT, ALT|C15689:carB, CPA2|C16191:E6.3.4.4, purA|C16339:NIT2|C17631:E1.2.1.16, gabD|C17926:E6.3.4.4, purA|C1857:carA, CPA1|C18834:AGXT2|C20051:E6.3.1.2, glnA|C21807:E6.3.1.2, glnA|C23137:E4.1.1.15, gadB|C…
Metabolism; Amino Acid Metabolism; Amino acid related enzymes [BR:ko01007];	265	|C10307:hemL|C10418:hemL|C10483:hemL|C10668:GARS, glyS1|C10850:GARS, glyS1|C10966:E2.6.1.42, ilvE|C11609:TARS, thrS|C11847:E2.6.1.1B, aspC|C11848:TARS, thrS|C11879:E2.6.1.13, rocD|C11997:VARS, valS|C12300:EARS, gltX|C12345:MARS, metG|C12368:AARS, alaS|C12747:EARS, gltX|C12847:FARSA, pheS|C13050:WARS, trpS|C13153:E2.3.1.50|C1317:KARS, lysS|C13284:E2.6.1.42, ilvE|C13490:QARS, glnS|C13580:hisC|C1372…
Metabolism; Amino Acid Metabolism; Arginine and proline metabolism [PATH:ko00330];	301	|C1009:argC|C10099:argC|C10161:E1.2.1.3|C10164:E1.2.1.3|C11847:E2.6.1.1B, aspC|C11879:E2.6.1.13, rocD|C11949:E1.5.1.12|C11956:E1.14.11.2|C12477:E1.14.11.2|C12649:URE|C12740:ALDH18A1, P5CS|C12742:E3.5.3.12|C1295:E6.3.4.5, argG|C13235:ALDH18A1, P5CS|C13267:E3.5.3.12|C13313:E1.2.1.3|C13590:ALDH18A1, P5CS|C143:E1.2.1.3|C14834:E4.1.1.50, speD|C14846:E2.5.1.16, SRM, speE|C14902:E1.14.11.2|C15239:E2.6.1…
Metabolism; Amino Acid Metabolism; Cysteine and methionine metabolism [PATH:ko00270];	284	|C10738:MTN|C11004:E2.5.1.48, metB|C11007:E2.5.1.6, metK|C11847:E2.6.1.1B, aspC|C1209:E2.1.1.37, DNMT, dcm|C13076:E2.5.1.6, metK|C13091:E3.3.1.1, ahcY|C1366:E2.5.1.6, metK|C1367:E2.5.1.6, metK|C14634:E2.3.1.30, cysE|C14829:mtnD, mtnZ, ADI1|C14834:E4.1.1.50, speD|C14846:E2.5.1.16, SRM, speE|C15033:E2.1.1.14, metE|C15239:E2.6.1.1B, aspC|C15782:E2.5.1.6, metK|C1606:E1.14.17.4|C16355:E2.5.1.16, SRM, …
Metabolism; Amino Acid Metabolism; Glycine, serine and threonine metabolism [PATH:ko00260];	132	|C10066:E2.1.2.1, glyA|C1014:E2.1.2.1, glyA|C10371:E4.2.1.20B, trpB|C10666:E2.1.2.1, glyA|C10701:E2.1.2.1, glyA|C1144:E4.2.1.20B, trpB|C11873:E1.4.3.21, AOC2, AOC3, tynA|C12292:E2.1.2.1, glyA|C12440:trpA|C12947:serA, PHGDH|C13038:serB, PSPH|C14546:AGXT2|C15409:E4.2.1.20BB, trpB|C16406:E2.1.2.1, glyA|C17099:SRR|C17183:E4.3.1.19, ilvA, tdcB|C18822:trpA|C18829:E4.1.2.5, ltaA|C18834:AGXT2|C18998:E4.1…
Metabolism; Amino Acid Metabolism; Histidine metabolism [PATH:ko00340];	123	|C10161:E1.2.1.3|C10164:E1.2.1.3|C11689:E2.4.2.17, hisG|C13313:E1.2.1.3|C13580:hisC|C13830:hisD|C143:E1.2.1.3|C14572:E4.1.1.22, HDC|C15658:E1.2.1.3|C15964:E4.1.1.22, HDC|C16625:E4.2.1.19, hisB|C17295:hisC|C17472:E1.2.1.3|C18135:E4.2.1.19, hisB|C18848:hisC|C20000:E1.2.1.3|C22796:E2.4.2.17, hisG|C2296:hisD|C2349:E1.2.1.3|C24559:hisD|C24751:E4.2.1.19, hisB|C26511:ALDH7A1|C26601:HIS7|C28124:E4.1.1.22…
Metabolism; Amino Acid Metabolism; Lysine biosynthesis [PATH:ko00300];	86	|C1009:argC|C10099:argC|C10254:dapA|C11985:lysA|C15781:AASS|C16901:lysA|C18058:dapF|C21809:dapF|C23816:AASS|C25551:E2.6.1.83|C25684:thrA|C26190:E2.6.1.83|C26511:ALDH7A1|C26669:AASS|C27205:E2.7.2.4, lysC|C28347:lysA|C28398:dapB|C2848:argC|C29596:E2.7.2.4, lysC|C32841:dapA|C33305:AASS|C33643:dapB|C36852:E2.6.1.83|C37017:E2.7.2.4, lysC|C41026:E2.7.2.4, lysC|C41673:AASS|C46293:E2.7.2.4, lysC|C47153:t…
Metabolism; Amino Acid Metabolism; Lysine degradation [PATH:ko00310];	127	|C10161:E1.2.1.3|C10164:E1.2.1.3|C10616:E4.2.1.17, paaG|C10975:E4.2.1.17, paaG|C11705:E2.3.1.9, atoB|C12642:DLST, sucB|C12723:OGDH, sucA|C13313:E1.2.1.3|C143:E1.2.1.3|C15423:OGDH, sucA|C15658:E1.2.1.3|C15781:AASS|C17472:E1.2.1.3|C20000:E1.2.1.3|C20377:E2.3.1.9, atoB|C22736:DLST, sucB|C2349:E1.2.1.3|C23816:AASS|C25430:OGDH, sucA|C26511:ALDH7A1|C26669:AASS|C27618:OGDH, sucA|C3162:E1.2.1.3|C33305:AA…
Metabolism; Amino Acid Metabolism; Phenylalanine metabolism [PATH:ko00360];	125	|C1091:HPD, hppD|C11847:E2.6.1.1B, aspC|C11873:E1.4.3.21, AOC2, AOC3, tynA|C13580:hisC|C14983:E1.11.1.7|C15239:E2.6.1.1B, aspC|C1532:E1.11.1.7|C17052:E1.11.1.7|C17295:hisC|C18477:E1.11.1.7|C18600:TAT|C18848:hisC|C19764:E1.11.1.7|C19797:E1.11.1.7|C25069:CYP73A|C27017:TAT|C28638:E1.11.1.7|C29348:E6.2.1.12|C29966:E4.3.1.24|C30866:TAT|C3155:HPD, hppD|C32405:E1.11.1.7|C34031:E1.11.1.7|C35517:E2.6.1.1B…
Metabolism; Amino Acid Metabolism; Phenylalanine, tyrosine and tryptophan biosynthesis [PATH:ko00400];	131	|C10032:trpD|C10371:E4.2.1.20B, trpB|C1144:E4.2.1.20B, trpB|C11847:E2.6.1.1B, aspC|C12440:trpA|C12643:E2.5.1.54, aroF, aroG, aroH|C12660:E2.7.1.71, aroK, aroL|C12689:trpF|C13562:E2.7.1.71, aroK, aroL|C13580:hisC|C14205:E2.7.1.71, aroK, aroL|C15239:E2.6.1.1B, aspC|C15409:E4.2.1.20BB, trpB|C16305:E5.4.99.5|C17079:E2.7.1.71, aroK, aroL|C17295:hisC|C17544:trpD|C18321:trpD|C18600:TAT|C18822:trpA|C1884…
Metabolism; Amino Acid Metabolism; Tryptophan metabolism [PATH:ko00380];	136	|C10161:E1.2.1.3|C10164:E1.2.1.3|C10616:E4.2.1.17, paaG|C10975:E4.2.1.17, paaG|C11052:katE, CAT|C11705:E2.3.1.9, atoB|C12723:OGDH, sucA|C13050:WARS, trpS|C13313:E1.2.1.3|C13761:AAO1|C143:E1.2.1.3|C15423:OGDH, sucA|C15658:E1.2.1.3|C17472:E1.2.1.3|C20000:E1.2.1.3|C20377:E2.3.1.9, atoB|C2349:E1.2.1.3|C25430:OGDH, sucA|C2562:katE, CAT|C26511:ALDH7A1|C27618:OGDH, sucA|C28850:WARS, trpS|C3162:E1.2.1.3|…
Metabolism; Amino Acid Metabolism; Tyrosine metabolism [PATH:ko00350];	89	|C1091:HPD, hppD|C11847:E2.6.1.1B, aspC|C11873:E1.4.3.21, AOC2, AOC3, tynA|C11995:E1.2.1.16, gabD|C12268:E1.13.11.5, hmgA|C12835:frmA, ADH5, adhC|C13580:hisC|C15239:E2.6.1.1B, aspC|C17115:E5.2.1.2, maiA|C17142:frmA, ADH5, adhC|C17259:E3.7.1.2, FAH|C17295:hisC|C17631:E1.2.1.16, gabD|C18011:E1.13.11.5, hmgA|C18600:TAT|C18687:E1.1.1.1, adh|C18848:hisC|C20164:frmA, ADH5, adhC|C23398:E1.1.1.1, adh|C24…
Metabolism; Amino Acid Metabolism; Valine, leucine and isoleucine biosynthesis [PATH:ko00290];	125	|C10966:E2.6.1.42, ilvE|C11997:VARS, valS|C1291:leuC|C13284:E2.6.1.42, ilvE|C13532:ilvC|C14100:PDHB, pdhB|C14245:E2.2.1.6S, ilvH, ilvN|C14265:E2.2.1.6L, ilvB, ilvG, ilvI|C14545:LARS, leuS|C14914:IARS, ileS|C15295:E2.3.3.13, leuA|C1685:E2.6.1.42, ilvE|C17183:E4.3.1.19, ilvA, tdcB|C17476:E2.2.1.6L, ilvB, ilvG, ilvI|C18168:PDHB, pdhB|C19248:PDHA, pdhA|C19843:LARS, leuS|C20734:E2.6.1.42, ilvE|C213:E2…
Metabolism; Amino Acid Metabolism; Valine, leucine and isoleucine degradation [PATH:ko00280];	213	|C10161:E1.2.1.3|C10164:E1.2.1.3|C10616:E4.2.1.17, paaG|C10966:E2.6.1.42, ilvE|C10975:E4.2.1.17, paaG|C11705:E2.3.1.9, atoB|C11782:AUH|C12362:E1.3.99.10, ivd|C12427:E1.2.4.4B, bkdA2|C12802:HIBCH|C12994:E4.1.3.4, HMGCL, hmgL|C13284:E2.6.1.42, ilvE|C13313:E1.2.1.3|C143:E1.2.1.3|C14611:E2.3.3.10, pksG|C15006:E1.2.1.27, mmsA, iolA|C15658:E1.2.1.3|C16388:E1.3.99.10, ivd|C1685:E2.6.1.42, ilvE|C1709:E1.…
Metabolism; Biosynthesis of Other Secondary Metabolites; Butirosin and neomycin biosynthesis [PATH:ko00524];	8	|C20744:HK|C23015:HK|C26996:HK|C32865:HK|C41105:HK|C50443:HK|MGB_lrc24163:HK|MGB_lrc53755:HK|
Metabolism; Biosynthesis of Other Secondary Metabolites; Caffeine metabolism [PATH:ko00232];	21	|C1057:E1.7.3.3|C14864:XDH|C15244:XDH|C18531:XDH|C24815:XDH|C3677:E1.7.3.3|C38593:XDH|C42852:XDH|C49195:XDH|C5876:E1.7.3.3|C59756:XDH|C66739:E1.7.3.3|C71196:XDH|C72593:E1.7.3.3|C7756:E1.7.3.3|C78104:E1.7.3.3|MGB_lrc38320:XDH|MGB_lrc44227:E1.7.3.3|MGB_lrc74478:E1.7.3.3|MGB_lrc75107:E1.7.3.3|MGB_lrc75133:E1.7.3.3|
Metabolism; Biosynthesis of Other Secondary Metabolites; Flavone and flavonol biosynthesis [PATH:ko00944];	8	|C13637:CYP75A|C16465:E1.14.13.21|C40762:CYP75A|C50211:E2.1.1.76|C61446:E2.1.1.76|C71905:CYP75A|MGB_lrc39562:E1.14.13.21|MGB_lrc68367:CYP75A|
Metabolism; Biosynthesis of Other Secondary Metabolites; Flavonoid biosynthesis [PATH:ko00941];	62	|C10111:LAR|C11143:E1.14.11.19|C12768:E5.5.1.6|C1313:E1.1.1.219|C1347:E1.14.11.19|C13637:CYP75A|C16465:E1.14.13.21|C16832:E5.5.1.6|C2108:E1.14.11.19|C21299:E5.5.1.6|C23126:DFR|C25024:E5.5.1.6|C25069:CYP73A|C2942:E1.14.11.19|C34105:E2.3.1.133, HCT|C3862:E1.14.11.19|C40762:CYP75A|C46671:E2.1.1.104|C52482:CYP73A|C52738:E2.1.1.104|C55468:DFR|C65248:CYP73A|C65882:E2.3.1.133, HCT|C66199:E2.3.1.133, HCT…
Metabolism; Biosynthesis of Other Secondary Metabolites; Isoquinoline alkaloid biosynthesis [PATH:ko00950];	13	|C11847:E2.6.1.1B, aspC|C11873:E1.4.3.21, AOC2, AOC3, tynA|C15239:E2.6.1.1B, aspC|C18600:TAT|C27017:TAT|C30866:TAT|C35517:E2.6.1.1B, aspC|C3841:E1.10.3.1|C56237:E4.1.1.25|C57035:TAT|C67675:E1.4.3.21, AOC2, AOC3, tynA|C72376:E1.4.3.21, AOC2, AOC3, tynA|MGB_lrc40047:E2.6.1.1B, aspC|
Metabolism; Biosynthesis of Other Secondary Metabolites; Novobiocin biosynthesis [PATH:ko00401];	14	|C11847:E2.6.1.1B, aspC|C13580:hisC|C15239:E2.6.1.1B, aspC|C17295:hisC|C18600:TAT|C18848:hisC|C27017:TAT|C30866:TAT|C35517:E2.6.1.1B, aspC|C57035:TAT|C67887:hisC|C72169:hisC|MGB_lrc11904:hisC|MGB_lrc40047:E2.6.1.1B, aspC|
Metabolism; Biosynthesis of Other Secondary Metabolites; Phenylpropanoid biosynthesis [PATH:ko00940];	123	|C14983:E1.11.1.7|C1532:E1.11.1.7|C17052:E1.11.1.7|C18477:E1.11.1.7|C19374:CYP84A, F5H|C19764:E1.11.1.7|C19797:E1.11.1.7|C21983:E3.2.1.21|C22693:E3.2.1.21|C25069:CYP73A|C25255:E3.2.1.21|C27893:E3.2.1.21|C28638:E1.11.1.7|C28770:E3.2.1.21|C29348:E6.2.1.12|C29966:E4.3.1.24|C32022:E1.1.1.195|C32405:E1.11.1.7|C32422:REF1|C34031:E1.11.1.7|C34105:E2.3.1.133, HCT|C34606:E3.2.1.21|C36073:E6.2.1.12|C36315:…
Metabolism; Biosynthesis of Other Secondary Metabolites; Stilbenoid, diarylheptanoid and gingerol biosynthesis [PATH:ko00945];	25	|C25069:CYP73A|C34105:E2.3.1.133, HCT|C46671:E2.1.1.104|C52482:CYP73A|C52738:E2.1.1.104|C65248:CYP73A|C65882:E2.3.1.133, HCT|C66199:E2.3.1.133, HCT|C67580:E2.3.1.133, HCT|C70593:CYP73A|C7068:CYP73A|C71728:CYP73A|C74564:CYP73A|C7990:CYP73A|C80125:CYP73A|C8266:E2.3.1.133, HCT|C83095:CYP73A|MGB_lrc62302:E2.3.1.133, HCT|MGB_lrc66358:CYP73A|MGB_lrc74159:CYP73A|MGB_lrc74368:E2.3.1.133, HCT|MGB_lrc74903…
Metabolism; Biosynthesis of Other Secondary Metabolites; Streptomycin biosynthesis [PATH:ko00521];	25	|C1109:E5.4.2.2, pgm|C11791:E5.4.2.2, pgm|C12407:E5.4.2.2, pgm|C13158:E5.4.2.2, pgm|C18778:E5.4.2.2, pgm|C20744:HK|C23015:HK|C26996:HK|C28271:E5.5.1.4, INO1|C32865:HK|C35516:E5.4.2.2, pgm|C38602:E5.4.2.2, pgm|C41105:HK|C50052:E5.4.2.2, pgm|C50443:HK|C59085:E5.5.1.4, INO1|C72770:E5.4.2.2, pgm|C79105:E5.4.2.2, pgm|C8695:E5.4.2.2, pgm|MGB_lrc18548:E3.1.3.25, IMPA, suhB|MGB_lrc24163:HK|MGB_lrc27704:E…
Metabolism; Biosynthesis of Other Secondary Metabolites; Tropane, piperidine and pyridine alkaloid biosynthesis [PATH:ko00960];	19	|C11847:E2.6.1.1B, aspC|C11873:E1.4.3.21, AOC2, AOC3, tynA|C13580:hisC|C15239:E2.6.1.1B, aspC|C17295:hisC|C18600:TAT|C18848:hisC|C25065:E1.1.1.206|C27017:TAT|C30866:TAT|C35206:E1.1.1.206|C35517:E2.6.1.1B, aspC|C57035:TAT|C67675:E1.4.3.21, AOC2, AOC3, tynA|C67887:hisC|C72169:hisC|C72376:E1.4.3.21, AOC2, AOC3, tynA|MGB_lrc11904:hisC|MGB_lrc40047:E2.6.1.1B, aspC|
Metabolism; Carbohydrate Metabolism; Amino sugar and nucleotide sugar metabolism [PATH:ko00520];	253	|C10496:glgC|C10628:UXE|C10763:galE, GALE|C1109:E5.4.2.2, pgm|C1173:GAUT|C11791:E5.4.2.2, pgm|C11841:E2.7.1.4, scrK|C12113:GPI, pgi|C12125:galT, GALT|C12146:GAUT|C12281:E3.13.1.1, sqd1, sqdb|C12397:RHM|C12407:E5.4.2.2, pgm|C12474:UGDH, ugd|C12608:UGDH, ugd|C12854:E5.4.2.8, manB|C12885:UGDH, ugd|C13158:E5.4.2.2, pgm|C13187:GPI, pgi|C13201:AXS|C13597:UAP1|C13889:glgC|C13953:GAUT|C141:RHM|C1454:galE…
Metabolism; Carbohydrate Metabolism; Ascorbate and aldarate metabolism [PATH:ko00053];	265	|C10161:E1.2.1.3|C10164:E1.2.1.3|C10279:E1.11.1.11|C10767:E1.11.1.11|C11158:E1.10.3.3|C12158:E1.11.1.11|C12276:E1.6.5.4|C12322:VTC4|C12474:UGDH, ugd|C12608:UGDH, ugd|C12885:UGDH, ugd|C13313:E1.2.1.3|C13931:E1.6.5.4|C14187:VTC4|C143:E1.2.1.3|C14745:E1.11.1.11|C15595:GME|C15658:E1.2.1.3|C1590:VTC2|C17472:E1.2.1.3|C17912:UGDH, ugd|C20000:E1.2.1.3|C20707:UGDH, ugd|C2185:E1.11.1.11|C2349:E1.2.1.3|C248…
Metabolism; Carbohydrate Metabolism; Butanoate metabolism [PATH:ko00650];	80	|C10616:E4.2.1.17, paaG|C10975:E4.2.1.17, paaG|C11705:E2.3.1.9, atoB|C11995:E1.2.1.16, gabD|C12994:E4.1.3.4, HMGCL, hmgL|C14100:PDHB, pdhB|C14245:E2.2.1.6S, ilvH, ilvN|C14265:E2.2.1.6L, ilvB, ilvG, ilvI|C14611:E2.3.3.10, pksG|C17476:E2.2.1.6L, ilvB, ilvG, ilvI|C1753:E1.1.1.157, paaH|C17631:E1.2.1.16, gabD|C18168:PDHB, pdhB|C19248:PDHA, pdhA|C20377:E2.3.1.9, atoB|C20429:E4.1.3.4, HMGCL, hmgL|C213:…
Metabolism; Carbohydrate Metabolism; C5-Branched dibasic acid metabolism [PATH:ko00660];	29	|C1291:leuC|C14245:E2.2.1.6S, ilvH, ilvN|C14265:E2.2.1.6L, ilvB, ilvG, ilvI|C17476:E2.2.1.6L, ilvB, ilvG, ilvI|C213:E2.2.1.6S, ilvH, ilvN|C2540:E2.2.1.6S, ilvH, ilvN|C2623:leuD|C2918:E2.2.1.6S, ilvH, ilvN|C3008:leuC|C31289:E2.2.1.6L, ilvB, ilvG, ilvI|C38744:E2.2.1.6S, ilvH, ilvN|C4516:leuD|C5807:leuD|C61105:leuC|C64713:leuD|C68707:E2.2.1.6S, ilvH, ilvN|C72054:E2.2.1.6S, ilvH, ilvN|C7709:leuD|C790…
Metabolism; Carbohydrate Metabolism; Citrate cycle (TCA cycle) [PATH:ko00020];	291	|C10082:SDHA, SDH1|C10686:SDHA, SDH1|C10803:SDHA, SDH1|C10873:IDH1, IDH2, icd|C11067:CS, gltA|C1148:MDH1|C1157:CS, gltA|C1162:E4.1.1.49, pckA|C11898:E4.2.1.2B, fumC|C12318:CS, gltA|C12355:ACLY|C1254:ACLY|C12642:DLST, sucB|C12723:OGDH, sucA|C12869:ACO, acnA|C13027:ACLY|C13362:SDHA, SDH1|C13871:ACO, acnA|C14032:ACO, acnA|C14100:PDHB, pdhB|C14137:IDH3|C14584:MDH2|C14772:IDH1, IDH2, icd|C15096:CS, gl…
Metabolism; Carbohydrate Metabolism; Fructose and mannose metabolism [PATH:ko00051];	196	|C10350:ALDO, fbaB|C1039:E2.7.1.90, pfk|C10495:ALDO, fbaB|C10497:ALDO, fbaB|C10580:ALDO, fbaB|C11086:E2.7.1.90, pfk|C11665:PFK, pfk|C11683:PFK, pfk|C11841:E2.7.1.4, scrK|C12197:PFK, pfk|C12741:FBP, fbp|C12773:xylA|C12854:E5.4.2.8, manB|C12892:TPI, tpiA|C14562:E4.2.1.47, gmd|C14595:FBP, fbp|C14791:E2.7.7.22, manC|C14842:PFK, pfk|C15521:FBP, fbp|C1684:E2.7.1.90, pfk|C17439:TPI, tpiA|C17490:PFK, pfk…
Metabolism; Carbohydrate Metabolism; Galactose metabolism [PATH:ko00052];	118	|C1:E3.2.1.26, sacA|C10763:galE, GALE|C1109:E5.4.2.2, pgm|C11665:PFK, pfk|C11683:PFK, pfk|C11791:E5.4.2.2, pgm|C12125:galT, GALT|C12197:PFK, pfk|C12407:E5.4.2.2, pgm|C13158:E5.4.2.2, pgm|C1454:galE, GALE|C14616:E3.2.1.20, malZ|C14742:GLB1, ELNR1|C14842:PFK, pfk|C15997:UGP2, galU, galF|C16207:E3.2.1.20, malZ|C1742:galK|C17480:galK|C17490:PFK, pfk|C17746:E3.2.1.20, malZ|C18210:GLB1, ELNR1|C18778:E5…
Metabolism; Carbohydrate Metabolism; Glycolysis / Gluconeogenesis [PATH:ko00010];	496	|C10161:E1.2.1.3|C10164:E1.2.1.3|C10350:ALDO, fbaB|C10427:E5.1.3.15|C10495:ALDO, fbaB|C10497:ALDO, fbaB|C10580:ALDO, fbaB|C10819:E5.1.3.15|C1109:E5.4.2.2, pgm|C1116:GAPDH, gapA|C1162:E4.1.1.49, pckA|C11665:PFK, pfk|C11683:PFK, pfk|C11791:E5.4.2.2, pgm|C12113:GPI, pgi|C12197:PFK, pfk|C12407:E5.4.2.2, pgm|C12741:FBP, fbp|C12835:frmA, ADH5, adhC|C12892:TPI, tpiA|C13:E5.1.3.3, galM|C13041:ENO, eno|C1…
Metabolism; Carbohydrate Metabolism; Glyoxylate and dicarboxylate metabolism [PATH:ko00630];	122	|C11067:CS, gltA|C11178:rbcL|C1148:MDH1|C1157:CS, gltA|C11705:E2.3.1.9, atoB|C11754:purU|C11990:E3.5.1.49|C12318:CS, gltA|C12833:E3.5.1.49|C12869:ACO, acnA|C13871:ACO, acnA|C14032:ACO, acnA|C14584:MDH2|C150:rbcS|C15096:CS, gltA|C15886:HAO|C15965:E3.5.1.49|C16497:MDH2|C16895:HAO|C173:rbcL|C17644:ACO, acnA|C18640:CS, gltA|C20196:ACO, acnA|C20377:E2.3.1.9, atoB|C2104:MDH1|C21113:HAO|C2178:E1.2.1.2|C…
Metabolism; Carbohydrate Metabolism; Inositol phosphate metabolism [PATH:ko00562];	101	|C12322:VTC4|C12892:TPI, tpiA|C13412:E2.7.1.68, PIP5K|C13462:E3.1.3.7:INPP1|C14012:PIKFYVE, FAB1|C14187:VTC4|C14678:PLCD|C14865:PI4K|C15006:E1.2.1.27, mmsA, iolA|C15303:E2.7.1.68, PIP5K|C16326:plcC|C16876:plcC|C17439:TPI, tpiA|C17633:E2.7.1.68, PIP5K|C177:E2.7.8.11|C17707:PI4K|C18216:PLCD|C18259:E3.1.3.7:INPP1|C18731:IPPK|C18817:E2.7.1.68, PIP5K|C18901:PLCD|C19952:E1.2.1.27, mmsA, iolA|C20534:IPP…
Metabolism; Carbohydrate Metabolism; Pentose and glucuronate interconversions [PATH:ko00040];	150	|C10161:E1.2.1.3|C10164:E1.2.1.3|C10278:E3.1.1.11|C11145:rpe, RPE|C11176:E3.1.1.11|C12353:E4.2.2.2, pel|C12474:UGDH, ugd|C12608:UGDH, ugd|C12773:xylA|C12885:UGDH, ugd|C13313:E1.2.1.3|C13835:rpe, RPE|C143:E1.2.1.3|C15658:E1.2.1.3|C15997:UGP2, galU, galF|C16428:rpe, RPE|C17472:E1.2.1.3|C17912:UGDH, ugd|C20000:E1.2.1.3|C20707:UGDH, ugd|C22340:E2.7.1.17|C22676:E2.7.1.17|C2349:E1.2.1.3|C23672:E2.7.1.1…
Metabolism; Carbohydrate Metabolism; Pentose phosphate pathway [PATH:ko00030];	229	|C10089:E1.1.1.44, PGD, gnd|C10350:ALDO, fbaB|C10495:ALDO, fbaB|C10497:ALDO, fbaB|C10580:ALDO, fbaB|C10642:E5.3.1.6A, rpiA|C1109:E5.4.2.2, pgm|C11145:rpe, RPE|C11665:PFK, pfk|C11683:PFK, pfk|C11722:PGLS, pgl, devB|C11791:E5.4.2.2, pgm|C12106:PGLS, pgl, devB|C12113:GPI, pgi|C12197:PFK, pfk|C12407:E5.4.2.2, pgm|C12448:E2.2.1.2, talA, talB|C12741:FBP, fbp|C12836:G6PD, zwf|C13158:E5.4.2.2, pgm|C13187…
Metabolism; Carbohydrate Metabolism; Propanoate metabolism [PATH:ko00640];	182	|C10161:E1.2.1.3|C10164:E1.2.1.3|C10616:E4.2.1.17, paaG|C10975:E4.2.1.17, paaG|C11705:E2.3.1.9, atoB|C12802:HIBCH|C13313:E1.2.1.3|C13656:ACAC|C143:E1.2.1.3|C15006:E1.2.1.27, mmsA, iolA|C15473:ACAC|C15585:ACAC|C15658:E1.2.1.3|C16241:LSC1|C1709:E1.3.99.3, ACADM, acd|C17472:E1.2.1.3|C17774:E1.3.99.3, ACADM, acd|C19601:HIBCH|C19952:E1.2.1.27, mmsA, iolA|C20000:E1.2.1.3|C20377:E2.3.1.9, atoB|C2074:HIB…
Metabolism; Carbohydrate Metabolism; Pyruvate metabolism [PATH:ko00620];	352	|C10161:E1.2.1.3|C10164:E1.2.1.3|C1135:ppc|C1148:MDH1|C1162:E4.1.1.49, pckA|C11705:E2.3.1.9, atoB|C12335:E1.1.1.39|C12384:E1.1.1.39|C12653:ppc|C13313:E1.2.1.3|C13349:E4.4.1.5, GLO1, gloA|C13656:ACAC|C14100:PDHB, pdhB|C143:E1.2.1.3|C14474:PK, pyk|C14584:MDH2|C14916:ppc|C15220:acyP|C15295:E2.3.3.13, leuA|C15473:ACAC|C15585:ACAC|C15658:E1.2.1.3|C15883:E4.4.1.5, GLO1, gloA|C16154:E3.1.2.6, gloB|C1649…
Metabolism; Carbohydrate Metabolism; Starch and sucrose metabolism [PATH:ko00500];	317	|C1:E3.2.1.26, sacA|C10087:E2.4.1.13|C10278:E3.1.1.11|C10474:E2.4.1.13|C10496:glgC|C10589:E2.4.1.14|C1109:E5.4.2.2, pgm|C11176:E3.1.1.11|C1145:E3.2.1.4|C11597:E2.4.1.18, glgB|C1173:GAUT|C1179:E2.4.1.14|C11791:E5.4.2.2, pgm|C11841:E2.7.1.4, scrK|C12113:GPI, pgi|C12146:GAUT|C12258:E2.4.1.15, otsA:E3.1.3.12, otsB|C12259:E2.4.1.1, glgP, PYG|C12407:E5.4.2.2, pgm|C1246:E2.4.1.21, glgA|C12474:UGDH, ugd|…
Metabolism; Energy Metabolism; Carbon fixation in photosynthetic organisms [PATH:ko00710];	314	|C10350:ALDO, fbaB|C10495:ALDO, fbaB|C10497:ALDO, fbaB|C10580:ALDO, fbaB|C10642:E5.3.1.6A, rpiA|C11145:rpe, RPE|C11178:rbcL|C1135:ppc|C1148:MDH1|C1162:E4.1.1.49, pckA|C11847:E2.6.1.1B, aspC|C12335:E1.1.1.39|C12384:E1.1.1.39|C12653:ppc|C12741:FBP, fbp|C12892:TPI, tpiA|C13051:PGK, pgk|C13210:E2.2.1.1, tktA, tktB|C13725:GPT, ALT|C13835:rpe, RPE|C14474:PK, pyk|C14584:MDH2|C14595:FBP, fbp|C14916:ppc|C…
Metabolism; Energy Metabolism; Carbon fixation pathways in prokaryotes [PATH:ko00720];	114	|C10873:IDH1, IDH2, icd|C1135:ppc|C11705:E2.3.1.9, atoB|C11898:E4.2.1.2B, fumC|C12355:ACLY|C1254:ACLY|C12653:ppc|C12869:ACO, acnA|C13027:ACLY|C13871:ACO, acnA|C14032:ACO, acnA|C14772:IDH1, IDH2, icd|C14916:ppc|C1555:IDH1, IDH2, icd|C16123:E4.2.1.2B, fumC|C16479:E4.2.1.2B, fumC|C17644:ACO, acnA|C17756:ppc|C18250:ppc|C18943:ppc|C1986:ACLY|C20196:ACO, acnA|C20377:E2.3.1.9, atoB|C21125:accA|C23413:pp…
Metabolism; Energy Metabolism; Methane metabolism [PATH:ko00680];	268	|C10066:E2.1.2.1, glyA|C1014:E2.1.2.1, glyA|C10640:frmB, ESD, fghA|C10666:E2.1.2.1, glyA|C10701:E2.1.2.1, glyA|C11052:katE, CAT|C1135:ppc|C11665:PFK, pfk|C11683:PFK, pfk|C12197:PFK, pfk|C12292:E2.1.2.1, glyA|C12653:ppc|C12741:FBP, fbp|C12835:frmA, ADH5, adhC|C12947:serA, PHGDH|C13038:serB, PSPH|C13041:ENO, eno|C132:frmB, ESD, fghA|C13662:PGAM, gpm|C14595:FBP, fbp|C14680:PGAM, gpm|C14842:PFK, pfk|…
Metabolism; Energy Metabolism; Nitrogen metabolism [PATH:ko00910];	108	|C10914:E4.2.1.104, cynS|C11990:E3.5.1.49|C12439:cynT, can|C12833:E3.5.1.49|C14460:gltS|C15965:E3.5.1.49|C16444:gltS|C18873:cah|C1911:E4.2.1.104, cynS|C19599:metC|C20051:E6.3.1.2, glnA|C21807:E6.3.1.2, glnA|C22675:cynT, can|C23707:E6.3.5.4, asnB|C23824:cynT, can|C24550:gltS|C24781:E1.4.1.4, gdhA|C26209:cah|C27741:cynT, can|C27890:E1.4.1.4, gdhA|C2879:E4.2.1.104, cynS|C296:E6.3.1.2, glnA|C29816:E6…
Metabolism; Energy Metabolism; Oxidative phosphorylation [PATH:ko00190];	781	|C10082:SDHA, SDH1|C10193:E3.6.1.1, ppa|C10209:E3.6.1.1, ppa|C10355:E3.6.1.1, ppa|C10386:QCR7, UQCRB|C10402:NDUFAB1|C1046:ndhI|C10485:NDUFB9|C10598:NDUFB7|C10686:SDHA, SDH1|C10803:SDHA, SDH1|C10807:ATPF0A, atpB|C10860:NDUFA1|C10903:NDUFAB1|C1094:QCR9, UCRC|C10947:ATPeF1O, ATP5O|C11002:NDUFB7|C11066:ndhD|C11109:E3.6.1.1, ppa|C116:ATPF0B, atpF|C11626:COX2|C11640:ndhF|C11708:ndhF|C11857:ATPeVH, ATP6…
Metabolism; Energy Metabolism; Photosynthesis - antenna proteins [PATH:ko00196];	34	|C12775:LHCB5|C1872:LHCA4|C19057:LHCB5|C20851:LHCA1|C27185:LHCB1|C31918:LHCA4|C36615:LHCB7|C43658:LHCB6|C47767:LHCB3|C50821:LHCB4|C60705:LHCB7|C8196:LHCA4|MGB_lrc11918:LHCA4|MGB_lrc14648:LHCA3|MGB_lrc16630:LHCB2|MGB_lrc17024:LHCA4|MGB_lrc30426:LHCA4|MGB_lrc33036:LHCA4|MGB_lrc33646:LHCB2|MGB_lrc42558:LHCA2|MGB_lrc46338:LHCA2|MGB_lrc57208:LHCA4|MGB_lrc58562:LHCA4|MGB_lrc66283:LHCA4|MGB_lrc67496:LHC…
Metabolism; Energy Metabolism; Photosynthesis [PATH:ko00195];	216	|C10448:psbB|C10807:ATPF0A, atpB|C11028:psaH|C11214:petC|C1123:petH|C1139:psbI|C116:ATPF0B, atpF|C12007:petA|C12476:petC|C12705:psbW|C1284:petG|C139:petB|C145:ATPF1B, atpD|C1465:petC|C1470:petH|C1560:psbC|C16503:psbR|C166:psbD|C1909:petH|C19577:petF|C197:psaB|C22725:psbP|C2414:ATPF0C, atpE|C2424:psbB|C24247:ATPF0B, atpF|C25583:petC|C27504:psbA|C283:ATPF1B, atpD|C308:psaA|C30895:psbP|C33922:petH|C…
Metabolism; Energy Metabolism; Photosynthesis proteins [BR:ko00194];	250	|C10448:psbB|C10807:ATPF0A, atpB|C11028:psaH|C11214:petC|C1123:petH|C1139:psbI|C116:ATPF0B, atpF|C12007:petA|C12476:petC|C12705:psbW|C12775:LHCB5|C1284:petG|C139:petB|C145:ATPF1B, atpD|C1465:petC|C1470:petH|C1560:psbC|C16503:psbR|C166:psbD|C1872:LHCA4|C19057:LHCB5|C1909:petH|C19577:petF|C197:psaB|C20851:LHCA1|C22725:psbP|C2414:ATPF0C, atpE|C2424:psbB|C24247:ATPF0B, atpF|C25583:petC|C27185:LHCB1|C…
Metabolism; Energy Metabolism; Sulfur metabolism [PATH:ko00920];	135	|C11004:E2.5.1.48, metB|C12541:cysC|C12816:PAPSS|C13462:E3.1.3.7:INPP1|C13901:sir|C14386:PAPSS|C14634:E2.3.1.30, cysE|C15885:PAPSS|C16429:cysC|C16628:E1.8.3.1, SUOX|C17305:cysK|C18259:E3.1.3.7:INPP1|C19599:metC|C19925:cysC|C20817:cysC|C20986:E3.1.3.7|C2348:E3.1.3.7|C23795:cysC|C24156:E2.3.1.30, cysE|C25120:ATCYSC1|C25895:cysC|C2928:ATCYSC1|C30588:sir|C30615:cysK|C3164:E3.1.3.7|C3288:E2.5.1.48, me…
Metabolism; Enzyme Families; Cytochrome P450 [BR:ko00199];	47	|C10798:CYP51|C13600:CYP51|C13637:CYP75A|C13803:AOS|C1475:CYP51|C16465:E1.14.13.21|C16676:AOS|C18691:CYP51|C19374:CYP84A, F5H|C23488:AOS|C25069:CYP73A|C3253:CYP51|C35773:KAO|C3652:CYP51|C37619:E1.14.13.78|C37875:CYP90B1, DWF4|C40762:CYP75A|C41268:CYP90C1, ROT3|C44922:CYP90C1, ROT3|C47119:CYP724B1, D11|C52482:CYP73A|C54282:E1.14.13.78|C54865:E1.14.13.78|C60296:CYP84A, F5H|C64613:KAO|C65187:CYP51|C…
Metabolism; Enzyme Families; Peptidases [BR:ko01002];	703	|C10342:clpP, CLPP|C10481:thiJ|C10543:LGMN|C10596:CARP, pepA|C1064:PSMA3|C10762:E3.4.11.18, map|C1117:E3.4.24.84|C11254:clpP, CLPP|C11277:LGMN|C11602:E3.4.24.84|C11627:CTSB|C11737:USP7, UBP15|C11809:PSMD14, RPN11, POH1|C11823:PSMD14, RPN11, POH1|C11865:E3.4.23.40|C11878:E3.4.11.18, map|C11954:CTSA|C12021:GP63|C12046:E3.3.2.6, LTA4H|C1205:E3.4.21.53, lon|C12168:pepN|C1222:USP7, UBP15|C12289:clpP, …
Metabolism; Enzyme Families; Protein kinases [BR:ko01001];	429	|C10243:CSNK1, CK1|C103:BIN2|C1035:STK16|C10363:CSNK1E|C10369:STK16|C10395:STK16|C1078:CDK8_11|C1085::CPK|C10965:TAF1|C11261:::CPK|C11279:BAK1|C11717:CDK8_11|C12039:CSNK2A|C12095:CDK7|C1219:SNRK2|C12511:ADCK, ABC1|C12663:STK38, NDR|C12672:TRRAP|C12732:CPK|C12937:PRKAA, AMPK|C12944:PBS1|C13174:TAF1|C13332:ZAK, MLTK|C13363:STK38, NDR|C13383:CRKRS|C13461:SNRK2|C13617:BSK|C13703:PDPK1|C13740:FRAP|C13…
Metabolism; Glycan Biosynthesis and Metabolism; Glycosaminoglycan biosynthesis - chondroitin sulfate [PATH:ko00532];	3	|C13848:B3GAT3|C37041:B3GAT3|MGB_lrc21624:B3GAT3|
Metabolism; Glycan Biosynthesis and Metabolism; Glycosaminoglycan biosynthesis - heparan sulfate [PATH:ko00534];	8	|C12822:EXT2|C13848:B3GAT3|C17829:EXT2|C28844:EXT2|C30287:EXT2|C37041:B3GAT3|MGB_lrc21624:B3GAT3|MGB_lrc39994:EXT2|
Metabolism; Glycan Biosynthesis and Metabolism; Glycosaminoglycan degradation [PATH:ko00531];	24	|C11772:NAGLU|C13797:HGSNAT|C14742:GLB1, ELNR1|C17547:NAGLU|C18210:GLB1, ELNR1|C23604:HEXA_B|C25445:HEXA_B|C26297:HGSNAT|C27457:NAGLU|C29204:HEXA_B|C34365:NAGLU|C34780:HGSNAT|C39551:NAGLU|C44485:HEXA_B|C48358:NAGLU|C48530:HEXA_B|C53570:HEXA_B|C54541:HEXA_B|C60816:HEXA_B|C63905:HGSNAT|C66748:NAGLU|C79036:NAGLU|MGB_lrc19467:HGSNAT|MGB_lrc43241:HGSNAT|
Metabolism; Glycan Biosynthesis and Metabolism; Glycosphingolipid biosynthesis - ganglio series [PATH:ko00604];	10	|C14742:GLB1, ELNR1|C18210:GLB1, ELNR1|C23604:HEXA_B|C25445:HEXA_B|C29204:HEXA_B|C44485:HEXA_B|C48530:HEXA_B|C53570:HEXA_B|C54541:HEXA_B|C60816:HEXA_B|
Metabolism; Glycan Biosynthesis and Metabolism; Glycosphingolipid biosynthesis - globo series [PATH:ko00603];	15	|C20743:E3.2.1.22B, galA, rafA|C20954:E3.2.1.22B, galA, rafA|C23604:HEXA_B|C25445:HEXA_B|C29204:HEXA_B|C31188:E3.2.1.22B, galA, rafA|C44485:HEXA_B|C48065:E3.2.1.22B, galA, rafA|C48530:HEXA_B|C53570:HEXA_B|C54541:HEXA_B|C55246:E3.2.1.22B, galA, rafA|C55537:A4GALT|C60816:HEXA_B|MGB_lrc22247:A4GALT|
Metabolism; Glycan Biosynthesis and Metabolism; Glycosylphosphatidylinositol(GPI)-anchor biosynthesis [PATH:ko00563];	28	|C13729:PIGM|C18648:PIGV|C18974:PIGM|C19391:PIGV|C21503:PIGM|C22180:GAA1|C23673:GPI7|C25251:PIGW|C28900:GPI7|C29092:PIGU|C29822:GAA1|C30067:PIGU|C30640:PIGT|C30757:GAA1|C31145:PIGL|C31392:PIGN|C32397:GPI7|C33175:PIGT|C38215:PIGX|C41229:PIGT|C45984:PIGV|C46639:PIGU|C48977:PIGV|C52044:PIGT|MGB_lrc27539:PIGU|MGB_lrc32503:PIGU|MGB_lrc33954:PIGU|MGB_lrc50078:PIGV|
Metabolism; Glycan Biosynthesis and Metabolism; Glycosyltransferases [BR:ko01003];	431	|C10087:E2.4.1.13|C10458:CESA|C10474:E2.4.1.13|C1136:CESA|C1173:GAUT|C11779:RGP, UTM|C11951:OGT|C12146:GAUT|C12153:ALG9|C12164:MGAT1|C12258:E2.4.1.15, otsA:E3.1.3.12, otsB|C12346:POFUT|C1246:E2.4.1.21, glgA|C12495:OGT|C12532:STT3|C12538:ALG3|C12640:OGT|C12805:POFUT|C12822:EXT2|C1289:E2.4.1.241|C13145:E2.4.1.15, otsA:E3.1.3.12, otsB|C1321:E2.4.1.13|C13281:HUGT|C13729:PIGM|C13751:E2.4.1.15, otsA|C1…
Metabolism; Glycan Biosynthesis and Metabolism; Lipopolysaccharide biosynthesis [PATH:ko00540];	2	|C33279:kdsB|C56303:kdsA|
Metabolism; Glycan Biosynthesis and Metabolism; Lipopolysaccharide biosynthesis proteins [BR:ko01005];	2	|C33279:kdsB|C56303:kdsA|
Metabolism; Glycan Biosynthesis and Metabolism; N-Glycan biosynthesis [PATH:ko00510];	134	|C12153:ALG9|C12164:MGAT1|C12532:STT3|C12538:ALG3|C12614:E2.7.1.108|C13798:E2.7.1.108|C1417:OST1, RPN1|C14355:ALG3|C14603:ALG2|C14764:OST3, OST6|C14839:ALG1|C15470:MGAT1|C15589:ALG3|C15633:GCS1|C16026:OST2, DAD1|C16175:MAN2|C1654:DPM1|C16942:OST1, RPN1|C17441:ALG9|C17690:GANAB|C17845:STT3|C1798:MAN1|C18585:MGAT3|C19731:ALG2|C19832:WBP1|C20508:MGAT2|C20660:MGAT1|C2126:GANAB|C21384:E2.7.1.108|C2190…
Metabolism; Glycan Biosynthesis and Metabolism; Other glycan degradation [PATH:ko00511];	23	|C14742:GLB1, ELNR1|C16537:MAN2B1, LAMAN|C18210:GLB1, ELNR1|C22718:lacZ|C22754:MAN2B1, LAMAN|C23604:HEXA_B|C25445:HEXA_B|C25574:MAN2B1, LAMAN|C26529:E3.5.1.26|C29204:HEXA_B|C30087:E3.2.1.51, FUCA|C34037:lacZ|C34806:lacZ|C44485:HEXA_B|C45013:MAN2B1, LAMAN|C48530:HEXA_B|C53570:HEXA_B|C54541:HEXA_B|C55581:MAN2B1, LAMAN|C60706:E3.2.1.24|C60816:HEXA_B|C61048:lacZ|MGB_lrc33589:MAN2B1, LAMAN|
Metabolism; Glycan Biosynthesis and Metabolism; Other types of O-glycan biosynthesis [PATH:ko00514];	20	|C11951:OGT|C12346:POFUT|C12495:OGT|C12640:OGT|C12805:POFUT|C15056:POFUT|C17335:POFUT|C20242:POFUT|C21954:OGT|C237:OGT|C25296:POFUT|C37430:POFUT|C44203:POFUT|C67524:OGT|C67690:OGT|C71409:OGT|C74212:OGT|C77141:POFUT|MGB_lrc12896:OGT|MGB_lrc18327:OGT|
Metabolism; Glycan Biosynthesis and Metabolism; Proteoglycans [BR:ko00535];	5	|C17067:SMC3, CSPG6|C21254:SMC3, CSPG6|C22016:SMC3, CSPG6|C39116:SMC3, CSPG6|C43690:SMC3, CSPG6|
Metabolism; Glycan Biosynthesis and Metabolism; Various types of N-glycan biosynthesis [PATH:ko00513];	99	|C12153:ALG9|C12164:MGAT1|C12532:STT3|C12538:ALG3|C1417:OST1, RPN1|C14355:ALG3|C14603:ALG2|C14764:OST3, OST6|C14839:ALG1|C1491:FUT13, FucTC|C15470:MGAT1|C15589:ALG3|C16026:OST2, DAD1|C16175:MAN2|C16942:OST1, RPN1|C17441:ALG9|C17845:STT3|C1798:MAN1|C19731:ALG2|C19832:WBP1|C20508:MGAT2|C20660:MGAT1|C21979:WBP1|C22546:MAN1|C22636:ALG13|C24165:STT3|C24685:OST2, DAD1|C25523:ALG12|C2555:OST1, RPN1|C257…
Metabolism; Lipid Metabolism; Arachidonic acid metabolism [PATH:ko00590];	44	|C12046:E3.3.2.6, LTA4H|C15698:E1.11.1.9|C16711:E1.11.1.9|C18583:ggt|C18892:E5.3.99.3, PTGES|C1895:E1.11.1.9|C1966:ggt|C21602:E1.11.1.9|C21929:TGL4|C22177:E5.3.99.3, PTGES|C23993:TGL4|C24534:ggt|C26654:E5.3.99.3, PTGES|C2980:E1.11.1.9|C31304:E1.11.1.9|C35089:ggt|C38220:E1.11.1.9|C38225:ggt|C3944:E1.11.1.9|C40025:E1.11.1.9|C43902:E1.11.1.9|C47912:E5.3.99.3, PTGES|C509:E5.3.99.3, PTGES|C5617:E5.3.9…
Metabolism; Lipid Metabolism; Biosynthesis of unsaturated fatty acids [PATH:ko01040];	73	|C12320:E1.3.3.6, ACOX1, ACOX3|C12736:E1.3.3.6, ACOX1, ACOX3|C13202:PHS1|C14169:E1.3.3.6, ACOX1, ACOX3|C14489:FAD8, desB|C14661:fabG|C15171:E1.3.3.6, ACOX1, ACOX3|C16975:DESA1|C19233:E1.3.3.6, ACOX1, ACOX3|C22322:E1.3.3.6, ACOX1, ACOX3|C22467:fabG|C22612:TER|C24299:DESA1|C24309:FAD8, desB|C25427:TER|C25615:FAD8, desB|C25911:E1.3.3.6, ACOX1, ACOX3|C26357:FAD6, desA|C26421:PHS1|C2764:ACAA1|C288:ACA…
Metabolism; Lipid Metabolism; Ether lipid metabolism [PATH:ko00565];	39	|C14339:E3.1.4.4, PLD|C1594:LPT1, ALE1|C16326:plcC|C16876:plcC|C16902:LPCAT1_2|C19671:E3.1.4.4, PLD|C21929:TGL4|C23993:TGL4|C2446:LPT1, ALE1|C26670:EPT1|C2680:LPT1, ALE1|C29618:E3.1.4.4, PLD|C31716:E3.1.4.4, PLD|C31896:E3.1.4.4, PLD|C33627:E3.1.4.4, PLD|C36919:E3.1.4.4, PLD|C37598:E3.1.4.4, PLD|C42014:E3.1.4.4, PLD|C44390:EPT1|C44842:plcC|C46202:E3.1.4.4, PLD|C47497:E3.1.4.4, PLD|C49027:EPT1|C495…
Metabolism; Lipid Metabolism; Fatty acid biosynthesis [PATH:ko00061];	75	|C11759:fabF|C13656:ACAC|C14661:fabG|C15070:fabI|C15473:ACAC|C15585:ACAC|C16824:fabF|C16975:DESA1|C18325:fabH|C19303:FATB|C19375:fabH|C20439:fabZ|C21125:accA|C21635:ACAC|C21848:fabD|C22366:accB, bccP|C22467:fabG|C23714:fabF|C24299:DESA1|C25135:ACAC|C25683:ACAC|C28426:fabI|C29791:DESA1|C33149:fabH|C33808:ACAC|C37333:accA|C38342:fabG|C38534:accC|C39275:fabH|C40728:accA|C41252:ACAC|C41972:accB, bccP…
Metabolism; Lipid Metabolism; Fatty acid elongation in mitochondria [PATH:ko00062];	9	|C12208:PPT|C13467:PPT|C17076:MECR, NRBF1|C18997:PPT|C19231:PPT|C23142:PPT|C45131:PPT|C46080:MECR, NRBF1|MGB_lrc73799:PPT|
Metabolism; Lipid Metabolism; Fatty acid metabolism [PATH:ko00071];	219	|C10161:E1.2.1.3|C10164:E1.2.1.3|C10616:E4.2.1.17, paaG|C10975:E4.2.1.17, paaG|C11705:E2.3.1.9, atoB|C12320:E1.3.3.6, ACOX1, ACOX3|C12736:E1.3.3.6, ACOX1, ACOX3|C12835:frmA, ADH5, adhC|C13052:ACSL, fadD|C13313:E1.2.1.3|C14169:E1.3.3.6, ACOX1, ACOX3|C14267:ACSL, fadD|C143:E1.2.1.3|C14731:ACSL, fadD|C15171:E1.3.3.6, ACOX1, ACOX3|C15339:ACSL, fadD|C15427:ACSL, fadD|C15658:E1.2.1.3|C16957:ACSL, fadD|…
Metabolism; Lipid Metabolism; Glycerolipid metabolism [PATH:ko00561];	153	|C10161:E1.2.1.3|C10164:E1.2.1.3|C12281:E3.13.1.1, sqd1, sqdb|C1289:E2.4.1.241|C13313:E1.2.1.3|C13634:E2.7.1.107, DGK, dgkA|C13800:E2.3.1.158|C14014:E2.4.1.46|C14294:GPAT3_4, AGPAT9, AGPAT6|C143:E1.2.1.3|C15658:E1.2.1.3|C15725:AGPAT3_4|C15765:E3.13.1.1, sqd1, sqdb|C1594:LPT1, ALE1|C16007:SQD2|C17472:E1.2.1.3|C20000:E1.2.1.3|C20743:E3.2.1.22B, galA, rafA|C20954:E3.2.1.22B, galA, rafA|C21092:E2.4.1…
Metabolism; Lipid Metabolism; Glycerophospholipid metabolism [PATH:ko00564];	132	|C11126:E2.7.7.14, PCYT2|C13634:E2.7.1.107, DGK, dgkA|C14294:GPAT3_4, AGPAT9, AGPAT6|C14339:E3.1.4.4, PLD|C15725:AGPAT3_4|C1594:LPT1, ALE1|C16046:PTDSS2|C16326:plcC|C16876:plcC|C16902:LPCAT1_2|C1706:E2.7.7.14, PCYT2|C177:E2.7.8.11|C18804:E2.7.7.14, PCYT2|C19671:E3.1.4.4, PLD|C20739:LYPLA2|C21929:TGL4|C22597:TAZ|C23199:PTDSS2|C23690:E2.7.7.14, PCYT2|C23850:E1.1.1.8, GPD1|C23993:TGL4|C24345:AGPAT3_…
Metabolism; Lipid Metabolism; Linoleic acid metabolism [PATH:ko00591];	5	|C21929:TGL4|C23993:TGL4|MGB_lrc16166:TGL4|MGB_lrc30222:E1.13.11.12|MGB_lrc34152:E1.13.11.12|
Metabolism; Lipid Metabolism; Lipid biosynthesis proteins [BR:ko01004];	140	|C11759:fabF|C12208:PPT|C13052:ACSL, fadD|C13202:PHS1|C13467:PPT|C14267:ACSL, fadD|C14294:GPAT3_4, AGPAT9, AGPAT6|C14489:FAD8, desB|C14661:fabG|C14731:ACSL, fadD|C15070:fabI|C15339:ACSL, fadD|C15427:ACSL, fadD|C15725:AGPAT3_4|C1594:LPT1, ALE1|C16824:fabF|C16902:LPCAT1_2|C16957:ACSL, fadD|C16975:DESA1|C17735:ACSL, fadD|C18309:ACSL, fadD|C18325:fabH|C18997:PPT|C19231:PPT|C19303:FATB|C19375:fabH|C19…
Metabolism; Lipid Metabolism; Sphingolipid metabolism [PATH:ko00600];	45	|C13153:E2.3.1.50|C14320:SUR2|C14742:GLB1, ELNR1|C15101:ASAH2|C15494:E4.1.2.27|C15566:E2.3.1.50|C16564:ASAH2|C17415:ASAH2|C18210:GLB1, ELNR1|C19190:E4.1.2.27|C20138:E2.3.1.50|C20743:E3.2.1.22B, galA, rafA|C20954:E3.2.1.22B, galA, rafA|C21364:ASAH2|C21778:ASAH2|C22370:YDC1|C22718:lacZ|C23855:E2.7.1.138, CERK|C27525:SUR2|C28996:E2.7.1.138, CERK|C31188:E3.2.1.22B, galA, rafA|C32622:YDC1|C34037:lacZ|…
Metabolism; Lipid Metabolism; Steroid biosynthesis [PATH:ko00100];	64	|C10798:CYP51|C11071:DHCR7|C12432:DHCR7|C13600:CYP51|C1475:CYP51|C14830:SMO2|C14840:SC5DL|C15296:FDFT1|C1608:DHCR24|C16247:SMO1|C16729:FDFT1|C16939:DHCR24|C18691:CYP51|C20294:E5.4.99.8|C21244:E1.3.1.70, TM7SF2, ERG24|C21668:E2.1.1.41, SMT1, ERG6|C21929:TGL4|C23519:SC5DL|C23928:SMO2|C23993:TGL4|C26029:E1.3.1.70, TM7SF2, ERG24|C26076:EBP|C27236:E2.1.1.41, SMT1, ERG6|C27494:E1.14.99.7, SQLE, ERG1|C2…
Metabolism; Lipid Metabolism; Synthesis and degradation of ketone bodies [PATH:ko00072];	13	|C11705:E2.3.1.9, atoB|C12994:E4.1.3.4, HMGCL, hmgL|C14611:E2.3.3.10, pksG|C20377:E2.3.1.9, atoB|C20429:E4.1.3.4, HMGCL, hmgL|C26376:E2.3.3.10, pksG|C29533:E2.3.3.10, pksG|C46986:E4.1.3.4, HMGCL, hmgL|C79865:E2.3.1.9, atoB|MGB_lrc13927:E2.3.1.9, atoB|MGB_lrc17254:E2.3.1.9, atoB|MGB_lrc22133:E4.1.3.4, HMGCL, hmgL|MGB_lrc47352:E2.3.1.9, atoB|
Metabolism; Lipid Metabolism; alpha-Linolenic acid metabolism [PATH:ko00592];	27	|C12320:E1.3.3.6, ACOX1, ACOX3|C12736:E1.3.3.6, ACOX1, ACOX3|C13803:AOS|C14169:E1.3.3.6, ACOX1, ACOX3|C15171:E1.3.3.6, ACOX1, ACOX3|C16676:AOS|C19233:E1.3.3.6, ACOX1, ACOX3|C21929:TGL4|C22322:E1.3.3.6, ACOX1, ACOX3|C23488:AOS|C23993:TGL4|C25911:E1.3.3.6, ACOX1, ACOX3|C32782:E1.3.3.6, ACOX1, ACOX3|C40983:E1.3.3.6, ACOX1, ACOX3|C43548:OPCL1|C51778:E1.3.3.6, ACOX1, ACOX3|C52580:E1.3.3.6, ACOX1, ACOX…
Metabolism; Metabolism of Cofactors and Vitamins; Biotin metabolism [PATH:ko00780];	9	|C18319:E2.8.1.6, bioB|C29529:E2.8.1.6, bioB|C45184:E2.6.1.62, bioA|C53381:bioF|C59534:E2.6.1.62, bioA|C9840:E2.8.1.6, bioB|MGB_lrc18655:E2.8.1.6, bioB|MGB_lrc25833:E2.8.1.6, bioB|MGB_lrc41294:E2.8.1.6, bioB|
Metabolism; Metabolism of Cofactors and Vitamins; Folate biosynthesis [PATH:ko00790];	18	|C11169:MOCS2, moaE|C20673:E6.3.2.17|C21280:E6.3.2.17|C2954:E6.3.2.17|C29908:folB|C32039:DHFR-TS|C32315:DHFR-TS|C3499:E6.3.2.17|C3878:E6.3.2.17|C47042:GGH|C59701:E3.5.4.16, folE|C67178:E6.3.2.17|C76505:E6.3.2.17|C967:E6.3.2.17|MGB_lrc22894:GGH|MGB_lrc32457:MOCS2, moaE|MGB_lrc71390:GGH|MGB_lrc72728:E6.3.2.17|
Metabolism; Metabolism of Cofactors and Vitamins; Lipoic acid metabolism [PATH:ko00785];	6	|C12165:lipA|C28544:lipB|C37416:lipA|C41078:lipB|C72997:lipA|MGB_lrc32688:lipB|
Metabolism; Metabolism of Cofactors and Vitamins; Nicotinate and nicotinamide metabolism [PATH:ko00760];	32	|C12839:E2.4.2.19, nadC|C16635:E2.4.2.11, pncB|C17519:E2.7.1.23|C1833:E2.7.1.23|C18516:surE|C18730:E6.3.5.1, NADSYN1, QNS1, nadE|C18888:E3.6.1.22, NUDT12, nudC|C20212:E2.4.2.11, pncB|C20799:E2.4.2.19, nadC|C20979:E2.4.2.11, pncB|C21117:surE|C23108:E2.4.2.11, pncB|C25941:E3.6.1.22, NUDT12, nudC|C27700:E2.4.2.19, nadC|C31376:E2.4.2.11, pncB|C31415:nadA|C34994:E6.3.5.1, NADSYN1, QNS1, nadE|C35271:E2…
Metabolism; Metabolism of Cofactors and Vitamins; One carbon pool by folate [PATH:ko00670];	43	|C10066:E2.1.2.1, glyA|C1014:E2.1.2.1, glyA|C10666:E2.1.2.1, glyA|C10701:E2.1.2.1, glyA|C11754:purU|C12292:E2.1.2.1, glyA|C13987:purH|C16406:E2.1.2.1, glyA|C2433:E2.1.2.1, glyA|C24562:E6.3.3.2|C2529:E2.1.2.1, glyA|C30049:E2.1.2.1, glyA|C30156:E2.1.2.10, gcvT|C31167:E2.1.2.1, glyA|C32039:DHFR-TS|C32315:DHFR-TS|C32497:E2.1.2.1, glyA|C38291:E2.1.2.1, glyA|C40:E2.1.2.1, glyA|C42175:E2.1.2.1, glyA|C50…
Metabolism; Metabolism of Cofactors and Vitamins; Pantothenate and CoA biosynthesis [PATH:ko00770];	93	|C10723:coaE|C10966:E2.6.1.42, ilvE|C13284:E2.6.1.42, ilvE|C13532:ilvC|C13904:E3.5.1.6|C14245:E2.2.1.6S, ilvH, ilvN|C14265:E2.2.1.6L, ilvB, ilvG, ilvI|C14674:E1.3.1.2, DPYD|C14717::coaW|C16748:PPCS, coaB|C1685:E2.6.1.42, ilvE|C17476:E2.2.1.6L, ilvB, ilvG, ilvI|C17762:coaW|C17883:E1.3.1.2, DPYD|C18770:E3.5.1.6|C19319:E3.5.2.2, DPYS|C19429:coaW|C20734:E2.6.1.42, ilvE|C213:E2.2.1.6S, ilvH, ilvN|C214…
Metabolism; Metabolism of Cofactors and Vitamins; Porphyrin and chlorophyll metabolism [PATH:ko00860];	114	|C10307:hemL|C10418:hemL|C10483:hemL|C10874:E1.3.1.33, por|C12193:chlI, bchI|C12300:EARS, gltX|C12747:EARS, gltX|C13303:ACD2|C14062:hemD, UROS|C14099:hemB, ALAD|C15410:PPOX, hemY|C16399:hemA|C16510:PPOX, hemY|C16524:hemD, UROS|C16721:hemE, UROD|C17007:hemB, ALAD|C1759:hemL|C18739:E1.3.1.33, por|C18750:hemH, FECH|C20119:chlD, bchD|C20452:hemH, FECH|C20461:hemH, FECH|C20893:ACD2|C21847:hemH, FECH|C…
Metabolism; Metabolism of Cofactors and Vitamins; Retinol metabolism [PATH:ko00830];	47	|C12835:frmA, ADH5, adhC|C13244:DHRS4|C15770:DHRS4|C17142:frmA, ADH5, adhC|C18687:E1.1.1.1, adh|C20164:frmA, ADH5, adhC|C23398:E1.1.1.1, adh|C24350:frmA, ADH5, adhC|C24624:E1.1.1.1, adh|C3928:frmA, ADH5, adhC|C40119:E1.1.1.1, adh|C431:frmA, ADH5, adhC|C48792:frmA, ADH5, adhC|C5282:frmA, ADH5, adhC|C65988:frmA, ADH5, adhC|C72979:frmA, ADH5, adhC|C75102:frmA, ADH5, adhC|C75540:frmA, ADH5, adhC|MGB_…
Metabolism; Metabolism of Cofactors and Vitamins; Riboflavin metabolism [PATH:ko00740];	18	|C10941:ribBA|C19316:ribD|C21151:RFK, FMN1|C21205:ribH, RIB4|C23072:ribBA|C23434:ribBA|C40413:ribBA|C43765:RFK, FMN1|C44836:ribBA|C45338:ribE, RIB5|C4827:ribBA|C540:ribBA|C6085:ribBA|C68068:ribBA|C70971:ribBA|C71412:ribBA|C73127:ribBA|MGB_lrc70628:ribBA|
Metabolism; Metabolism of Cofactors and Vitamins; Thiamine metabolism [PATH:ko00730];	18	|C12246:iscS, NFS1|C13122:thiC|C13287:thiC|C14644:iscS, NFS1|C17558:K06928|C19107:K06928|C20085:thiDE|C23280:E2.7.6.2, THI80|C24617:thiC|C28555:K06928|C34429:iscS, NFS1|C47489:thiDE|C56472:thiC|C60204:iscS, NFS1|C60498:sufS|MGB_lrc16534:sufS|MGB_lrc24464:thiC|MGB_lrc37231:thiC|
Metabolism; Metabolism of Cofactors and Vitamins; Ubiquinone and other terpenoid-quinone biosynthesis [PATH:ko00130];	53	|C1091:HPD, hppD|C11996:VTE3, APG1|C14740:VTE1, SXD1|C16483:COQ5|C18020:HPT, TPT|C18068:COQ2|C1822:HPT, TPT|C18600:TAT|C25373:VTE1, SXD1|C25469:COQ2|C27017:TAT|C27672:menB|C28620:COQ5|C29133:COQ5|C29348:E6.2.1.12|C30856:VTE3, APG1|C30866:TAT|C3155:HPD, hppD|C31914:COQ5|C33296:VTE3, APG1|C34172:COQ2|C36073:E6.2.1.12|C4113:HPT, TPT|C43696:COQ3|C44788:VTE1, SXD1|C45597:COQ6|C4633:HPD, hppD|C46371:E6…
Metabolism; Metabolism of Cofactors and Vitamins; Vitamin B6 metabolism [PATH:ko00750];	15	|C12861:pdxT, pdx2|C13922:pdxT, pdx2|C16486:pdxK, pdxY|C1687:pdxK, pdxY|C21422:pdxT, pdx2|C2319:serC, PSAT1|C42671:pdxT, pdx2|C64448:E4.2.3.1, thrC|C6606:serC, PSAT1|C66630:pdxK, pdxY|C71695:serC, PSAT1|C9169:serC, PSAT1|C958:pdxK, pdxY|C9583:pdxK, pdxY|MGB_lrc68847:serC, PSAT1|
Metabolism; Metabolism of Other Amino Acids; Cyanoamino acid metabolism [PATH:ko00460];	75	|C10066:E2.1.2.1, glyA|C1014:E2.1.2.1, glyA|C10666:E2.1.2.1, glyA|C10701:E2.1.2.1, glyA|C12292:E2.1.2.1, glyA|C12772:NIT4|C14086:E4.1.2.10|C16406:E2.1.2.1, glyA|C18583:ggt|C1966:ggt|C21951:E4.1.2.10|C21983:E3.2.1.21|C22693:E3.2.1.21|C22864:NIT4|C2433:E2.1.2.1, glyA|C24338:E4.1.2.10|C24534:ggt|C25120:ATCYSC1|C25255:E3.2.1.21|C2529:E2.1.2.1, glyA|C25617:NIT4|C27893:E3.2.1.21|C28770:E3.2.1.21|C2928:…
Metabolism; Metabolism of Other Amino Acids; Glutathione metabolism [PATH:ko00480];	315	|C10089:E1.1.1.44, PGD, gnd|C10279:E1.11.1.11|C10339:E2.5.1.18, gst|C10347:E2.5.1.18, gst|C10533:E6.3.2.3, gshB|C10571:E2.5.1.18, gst|C10596:CARP, pepA|C10767:E1.11.1.11|C10873:IDH1, IDH2, icd|C12158:E1.11.1.11|C12168:pepN|C12639:pepN|C12836:G6PD, zwf|C13903:gshA|C1472:CARP, pepA|C14745:E1.11.1.11|C14772:IDH1, IDH2, icd|C14846:E2.5.1.16, SRM, speE|C1555:IDH1, IDH2, icd|C15698:E1.11.1.9|C1595:E1.1…
Metabolism; Metabolism of Other Amino Acids; Phosphonate and phosphinate metabolism [PATH:ko00440];	31	|C11126:E2.7.7.14, PCYT2|C1706:E2.7.7.14, PCYT2|C18804:E2.7.7.14, PCYT2|C23690:E2.7.7.14, PCYT2|C26670:EPT1|C2737:E2.7.7.14, PCYT2|C30684:E2.7.7.14, PCYT2|C4177:E2.7.7.14, PCYT2|C44390:EPT1|C4523:E2.7.7.14, PCYT2|C49027:EPT1|C6128:E2.7.7.15, PCYT1|C65595:E2.7.7.14, PCYT2|C6803:E2.7.7.14, PCYT2|C79571:E2.7.7.15, PCYT1|C81810:E2.7.7.14, PCYT2|C9033:E2.7.7.14, PCYT2|MGB_lrc59484:E2.7.7.15, PCYT1|MGB…
Metabolism; Metabolism of Other Amino Acids; Selenocompound metabolism [PATH:ko00450];	75	|C11004:E2.5.1.48, metB|C12345:MARS, metG|C12816:PAPSS|C14121:MARS, metG|C14386:PAPSS|C15033:E2.1.1.14, metE|C15885:PAPSS|C18389:E2.1.1.14, metE|C19599:metC|C20208:MARS, metG|C23463:E2.1.1.12|C23573:MARS, metG|C24984:E1.8.1.9, trxB|C26360:MARS, metG|C27248:MARS, metG|C3026:E2.1.1.14, metE|C31350:E2.1.1.14, metE|C3288:E2.5.1.48, metB|C34029:MARS, metG|C36708:E4.4.1.11|C3922:E2.1.1.14, metE|C42159:…
Metabolism; Metabolism of Other Amino Acids; Taurine and hypotaurine metabolism [PATH:ko00430];	45	|C11889:E1.13.11.19, ADO|C12956:E1.13.11.19, ADO|C14872:E1.13.11.19, ADO|C18583:ggt|C1966:ggt|C20382:E1.13.11.19, ADO|C23137:E4.1.1.15, gadB|C24534:ggt|C2505:E4.1.1.15, gadB|C3185:E1.13.11.19, ADO|C31998:E4.1.1.15, gadB|C35089:ggt|C3624:E1.13.11.19, ADO|C38225:ggt|C43139:E1.13.11.19, ADO|C43432:E4.1.1.15, gadB|C45805:E4.1.1.15, gadB|C47062:E1.13.11.19, ADO|C5208:E4.1.1.15, gadB|C5786:ggt|C59409:E…
Metabolism; Metabolism of Other Amino Acids; beta-Alanine metabolism [PATH:ko00410];	188	|C10161:E1.2.1.3|C10164:E1.2.1.3|C10616:E4.2.1.17, paaG|C10975:E4.2.1.17, paaG|C11873:E1.4.3.21, AOC2, AOC3, tynA|C12802:HIBCH|C13313:E1.2.1.3|C13904:E3.5.1.6|C143:E1.2.1.3|C14674:E1.3.1.2, DPYD|C14846:E2.5.1.16, SRM, speE|C15658:E1.2.1.3|C16355:E2.5.1.16, SRM, speE|C1709:E1.3.99.3, ACADM, acd|C17472:E1.2.1.3|C17774:E1.3.99.3, ACADM, acd|C17883:E1.3.1.2, DPYD|C1840:E2.5.1.16, SRM, speE|C18770:E3.…
Metabolism; Metabolism of Terpenoids and Polyketides; Biosynthesis of ansamycins [PATH:ko01051];	14	|C13210:E2.2.1.1, tktA, tktB|C17074:E2.2.1.1, tktA, tktB|C17310:E2.2.1.1, tktA, tktB|C18267:E2.2.1.1, tktA, tktB|C20569:E2.2.1.1, tktA, tktB|C24083:E2.2.1.1, tktA, tktB|C39315:E2.2.1.1, tktA, tktB|C56545:E2.2.1.1, tktA, tktB|C68215:E2.2.1.1, tktA, tktB|MGB_lrc13692:E2.2.1.1, tktA, tktB|MGB_lrc15701:E2.2.1.1, tktA, tktB|MGB_lrc23387:E2.2.1.1, tktA, tktB|MGB_lrc55502:E2.2.1.1, tktA, tktB|MGB_lrc723…
Metabolism; Metabolism of Terpenoids and Polyketides; Brassinosteroid biosynthesis [PATH:ko00905];	6	|C37875:CYP90B1, DWF4|C41268:CYP90C1, ROT3|C44922:CYP90C1, ROT3|C47119:CYP724B1, D11|C55176:DET2|MGB_lrc44657:CYP90C1, ROT3|
Metabolism; Metabolism of Terpenoids and Polyketides; Carotenoid biosynthesis [PATH:ko00906];	28	|C17387:crtH, crtISO|C18160:PDS, crtP|C19135:E1.1.1.288, ABA2|C19484:E1.1.1.288, ABA2|C19828:crtR, crtZ|C20840:PDS, crtP|C23228:PDS, crtP|C25396:E1.2.3.14, AAO3|C25944:E1.1.1.288, ABA2|C27095:E1.2.3.14, AAO3|C27678:lcyB, crtL1, crtY|C28462:E1.2.3.14, AAO3|C28552:PDS, crtP|C32852:PDS, crtP|C33038:E1.1.1.288, ABA2|C33910:LUT1|C36103:crtH, crtISO|C36388:E1.14.99.30, crtQ, zds|C37774:E1.14.99.30, crt…
Metabolism; Metabolism of Terpenoids and Polyketides; Diterpenoid biosynthesis [PATH:ko00904];	10	|C32032:E4.2.3.19|C32588:E1.14.11.12|C35773:KAO|C37619:E1.14.13.78|C46891:E4.2.3.19|C52711:E4.2.3.19|C54282:E1.14.13.78|C54865:E1.14.13.78|C59143:E4.2.3.19|C64613:KAO|
Metabolism; Metabolism of Terpenoids and Polyketides; Geraniol degradation [PATH:ko00281];	21	|C10616:E4.2.1.17, paaG|C10975:E4.2.1.17, paaG|C12994:E4.1.3.4, HMGCL, hmgL|C20429:E4.1.3.4, HMGCL, hmgL|C46986:E4.1.3.4, HMGCL, hmgL|C6018:E4.2.1.17, paaG|C73861:E4.2.1.17, paaG|MGB_lrc21325:E4.2.1.17, paaG|MGB_lrc22133:E4.1.3.4, HMGCL, hmgL|MGB_lrc51477:E4.2.1.17, paaG|MGB_lrc65022:E4.2.1.17, paaG|MGB_lrc65088:E4.2.1.17, paaG|MGB_lrc67603:E4.2.1.17, paaG|MGB_lrc68081:E4.2.1.17, paaG|MGB_lrc7597…
Metabolism; Metabolism of Terpenoids and Polyketides; Limonene and pinene degradation [PATH:ko00903];	105	|C10161:E1.2.1.3|C10164:E1.2.1.3|C10616:E4.2.1.17, paaG|C10975:E4.2.1.17, paaG|C13313:E1.2.1.3|C143:E1.2.1.3|C15658:E1.2.1.3|C17472:E1.2.1.3|C20000:E1.2.1.3|C23285:E1.1.-.-|C2349:E1.2.1.3|C25118:E1.1.-.-|C3162:E1.2.1.3|C42942:E1.2.1.3|C537:E1.2.1.3|C54202:E1.2.1.3|C6018:E4.2.1.17, paaG|C6457:E1.2.1.3|C69661:E1.2.1.3|C73825:E1.2.1.3|C73861:E4.2.1.17, paaG|C7474:E1.2.1.3|C7496:E1.2.1.3|C75331:E1.2.…
Metabolism; Metabolism of Terpenoids and Polyketides; Prenyltransferases [BR:ko01006];	102	|C10463:GGPS|C13396:FNTA|C14709:FNTB|C15296:FDFT1|C15845:FNTA|C16729:FDFT1|C17172:SPS, sds|C17286:FNTB|C18020:HPT, TPT|C18068:COQ2|C1822:HPT, TPT|C18742:FDPS|C18806:SPS, sds|C2212:chlG, bchG|C2310:GGPS|C23891:miaA, TRIT1|C24783:FNTB|C25469:COQ2|C26121:RABGGTA|C2806:GGPS|C28553:FDFT1|C28643:RABGGTA|C3028:chlG, bchG|C30740:miaA, TRIT1|C30788:PTAR1|C32820:FNTB|C34172:COQ2|C3543:GGPS|C36224:RABGGTA|C…
Metabolism; Metabolism of Terpenoids and Polyketides; Terpenoid backbone biosynthesis [PATH:ko00900];	149	|C10463:GGPS|C11705:E2.3.1.9, atoB|C12670:E5.3.3.2, idi|C12998:E1.17.7.1, gcpE, ispG|C13946:E1.17.1.2, lytB, ispH|C14478:ispE|C14611:E2.3.3.10, pksG|C14887:E4.1.1.33, mvaD|C17172:SPS, sds|C17527:dxs|C1766:E1.1.1.34|C18096:E1.1.1.34|C1846:E1.17.7.1, gcpE, ispG|C18742:FDPS|C18806:SPS, sds|C19043:dxr|C20377:E2.3.1.9, atoB|C20637:dxr|C22962:ispE|C2310:GGPS|C23976:E2.7.1.36, MVK, mvaK1|C24485:E2.7.4.2…
Metabolism; Metabolism of Terpenoids and Polyketides; Tetracycline biosynthesis [PATH:ko00253];	14	|C21125:accA|C22366:accB, bccP|C37333:accA|C38534:accC|C40728:accA|C41972:accB, bccP|C44124:accA|C44281:accA|C45622:accB, bccP|C53743:accC|C68032:accA|C70280:accA|MGB_lrc22092:accA|MGB_lrc42605:accA|
Metabolism; Metabolism of Terpenoids and Polyketides; Zeatin biosynthesis [PATH:ko00908];	8	|C23891:miaA, TRIT1|C30740:miaA, TRIT1|C39431:miaA, TRIT1|C49024:CISZOG|C53569:miaA, TRIT1|MGB_lrc17430:CISZOG|MGB_lrc19447:CISZOG|MGB_lrc27393:CISZOG|
Metabolism; Nucleotide Metabolism; Purine metabolism [PATH:ko00230];	372	|C1006:POLD4|C10249:E2.7.4.8, gmk|C10452:E3.5.2.5, allB|C1057:E1.7.3.3|C10634:E3.5.2.5, allB|C10732:E1.1.1.205, guaB|C1109:E5.4.2.2, pgm|C11231:E3.5.2.5, allB|C11631:rpoC|C11736:RPB11, POLR2J|C11791:E5.4.2.2, pgm|C11893:E6.3.5.3, purL|C12333:E2.7.4.8, gmk|C12352:TTHL|C12407:E5.4.2.2, pgm|C1243:E1.1.1.205, guaB|C12541:cysC|C1259:E6.3.4.4, purA|C12649:URE|C12816:PAPSS|C13102:E6.3.5.3, purL|C13158:E…
Metabolism; Nucleotide Metabolism; Pyrimidine metabolism [PATH:ko00240];	237	|C1006:POLD4|C10382:carA, CPA1|C11631:rpoC|C11736:RPB11, POLR2J|C12850:E2.7.1.48, udk|C13386:RPB9, POLR2I|C13904:E3.5.1.6|C14159:CMPK1, UMPK|C14261:RPA49, POLR1E|C14581:RPB10, POLR2L|C14674:E1.3.1.2, DPYD|C14811:pnp, PNPT1|C14987:RPC31, POLR3G|C15009:pyrH|C15158:pnp, PNPT1|C15689:carB, CPA2|C16517:RPA1, POLR1A|C16595:RPC37, POLR3E|C16619:RPB4, POLR2D|C16842:RPA49, POLR1E|C17477:RPC19, POLR1D|C178…
Metabolism; Xenobiotics Biodegradation and Metabolism; Aminobenzoate degradation [PATH:ko00627];	22	|C10616:E4.2.1.17, paaG|C10975:E4.2.1.17, paaG|C15220:acyP|C23285:E1.1.-.-|C25118:E1.1.-.-|C44094:E3.1.3.41|C53023:E3.1.3.41|C6018:E4.2.1.17, paaG|C73861:E4.2.1.17, paaG|MGB_lrc21325:E4.2.1.17, paaG|MGB_lrc51477:E4.2.1.17, paaG|MGB_lrc65022:E4.2.1.17, paaG|MGB_lrc65088:E4.2.1.17, paaG|MGB_lrc67603:E4.2.1.17, paaG|MGB_lrc68081:E4.2.1.17, paaG|MGB_lrc75976:E4.2.1.17, paaG|MGB_lrc76010:E4.2.1.17, pa…
Metabolism; Xenobiotics Biodegradation and Metabolism; Benzoate degradation [PATH:ko00362];	35	|C10616:E4.2.1.17, paaG|C10975:E4.2.1.17, paaG|C11705:E2.3.1.9, atoB|C1753:E1.1.1.157, paaH|C20377:E2.3.1.9, atoB|C2592:E1.1.1.157, paaH|C2764:ACAA1|C288:ACAA1|C3667:ACAA1|C4087:ACAA1|C5647:ACAA1|C6018:E4.2.1.17, paaG|C7207:E1.1.1.157, paaH|C72899:ACAA1|C73861:E4.2.1.17, paaG|C76373:ACAA1|C79865:E2.3.1.9, atoB|C82047:ACAA1|C82959:ACAA1|MGB_lrc13927:E2.3.1.9, atoB|MGB_lrc17254:E2.3.1.9, atoB|MGB_l…
Metabolism; Xenobiotics Biodegradation and Metabolism; Bisphenol degradation [PATH:ko00363];	2	|C23285:E1.1.-.-|C25118:E1.1.-.-|
Metabolism; Xenobiotics Biodegradation and Metabolism; Caprolactam degradation [PATH:ko00930];	17	|C10616:E4.2.1.17, paaG|C10975:E4.2.1.17, paaG|C6018:E4.2.1.17, paaG|C73861:E4.2.1.17, paaG|MGB_lrc21325:E4.2.1.17, paaG|MGB_lrc51477:E4.2.1.17, paaG|MGB_lrc65022:E4.2.1.17, paaG|MGB_lrc65088:E4.2.1.17, paaG|MGB_lrc67603:E4.2.1.17, paaG|MGB_lrc68081:E4.2.1.17, paaG|MGB_lrc75976:E4.2.1.17, paaG|MGB_lrc76010:E4.2.1.17, paaG|MGB_lrc77845:E4.2.1.17, paaG|MGB_lrc78011:E4.2.1.17, paaG|MGB_lrc78677:E4.2…
Metabolism; Xenobiotics Biodegradation and Metabolism; Chloroalkane and chloroalkene degradation [PATH:ko00625];	131	|C10161:E1.2.1.3|C10164:E1.2.1.3|C12835:frmA, ADH5, adhC|C13313:E1.2.1.3|C143:E1.2.1.3|C15658:E1.2.1.3|C17142:frmA, ADH5, adhC|C17472:E1.2.1.3|C18687:E1.1.1.1, adh|C20000:E1.2.1.3|C20164:frmA, ADH5, adhC|C23285:E1.1.-.-|C23398:E1.1.1.1, adh|C2349:E1.2.1.3|C24350:frmA, ADH5, adhC|C24624:E1.1.1.1, adh|C25118:E1.1.-.-|C3162:E1.2.1.3|C3928:frmA, ADH5, adhC|C40119:E1.1.1.1, adh|C42942:E1.2.1.3|C431:fr…
Metabolism; Xenobiotics Biodegradation and Metabolism; Chlorocyclohexane and chlorobenzene degradation [PATH:ko00361];	5	|C154:E3.1.1.45|C6316:E3.1.1.45|C6545:E3.1.1.45|C6906:E3.1.1.45|MGB_lrc24976:E3.1.1.45|
Metabolism; Xenobiotics Biodegradation and Metabolism; Drug metabolism - cytochrome P450 [PATH:ko00982];	101	|C10339:E2.5.1.18, gst|C10347:E2.5.1.18, gst|C10571:E2.5.1.18, gst|C12835:frmA, ADH5, adhC|C17142:frmA, ADH5, adhC|C18025:E2.5.1.18, gst|C18687:E1.1.1.1, adh|C19006:E2.5.1.18, gst|C20164:frmA, ADH5, adhC|C20828:E2.5.1.18, gst|C23398:E1.1.1.1, adh|C24350:frmA, ADH5, adhC|C24624:E1.1.1.1, adh|C25253:E2.5.1.18, gst|C27101:E2.5.1.18, gst|C31172:E2.5.1.18, gst|C35843:E2.5.1.18, gst|C37441:E2.5.1.18, g…
Metabolism; Xenobiotics Biodegradation and Metabolism; Drug metabolism - other enzymes [PATH:ko00983];	62	|C10732:E1.1.1.205, guaB|C1243:E1.1.1.205, guaB|C12850:E2.7.1.48, udk|C13904:E3.5.1.6|C14674:E1.3.1.2, DPYD|C14864:XDH|C15244:XDH|C1773:E1.1.1.205, guaB|C17883:E1.3.1.2, DPYD|C18531:XDH|C18770:E3.5.1.6|C19319:E3.5.2.2, DPYS|C24815:XDH|C27106:E6.3.5.2, guaA|C27877:E1.3.1.2, DPYD|C28519:E3.5.1.6|C28779:E3.5.1.6|C28927:E3.5.2.2, DPYS|C29228:E3.5.2.2, DPYS|C30400:E3.5.1.6|C35439:E2.4.2.8, hpt|C38096:…
Metabolism; Xenobiotics Biodegradation and Metabolism; Fluorobenzoate degradation [PATH:ko00364];	5	|C154:E3.1.1.45|C6316:E3.1.1.45|C6545:E3.1.1.45|C6906:E3.1.1.45|MGB_lrc24976:E3.1.1.45|
Metabolism; Xenobiotics Biodegradation and Metabolism; Metabolism of xenobiotics by cytochrome P450 [PATH:ko00980];	101	|C10339:E2.5.1.18, gst|C10347:E2.5.1.18, gst|C10571:E2.5.1.18, gst|C12835:frmA, ADH5, adhC|C17142:frmA, ADH5, adhC|C18025:E2.5.1.18, gst|C18687:E1.1.1.1, adh|C19006:E2.5.1.18, gst|C20164:frmA, ADH5, adhC|C20828:E2.5.1.18, gst|C23398:E1.1.1.1, adh|C24350:frmA, ADH5, adhC|C24624:E1.1.1.1, adh|C25253:E2.5.1.18, gst|C27101:E2.5.1.18, gst|C31172:E2.5.1.18, gst|C35843:E2.5.1.18, gst|C37441:E2.5.1.18, g…
Metabolism; Xenobiotics Biodegradation and Metabolism; Naphthalene degradation [PATH:ko00626];	45	|C12835:frmA, ADH5, adhC|C17142:frmA, ADH5, adhC|C18687:E1.1.1.1, adh|C20164:frmA, ADH5, adhC|C23285:E1.1.-.-|C23398:E1.1.1.1, adh|C24350:frmA, ADH5, adhC|C24624:E1.1.1.1, adh|C25118:E1.1.-.-|C3928:frmA, ADH5, adhC|C40119:E1.1.1.1, adh|C431:frmA, ADH5, adhC|C48792:frmA, ADH5, adhC|C5282:frmA, ADH5, adhC|C65988:frmA, ADH5, adhC|C72979:frmA, ADH5, adhC|C75102:frmA, ADH5, adhC|C75540:frmA, ADH5, adh…
Metabolism; Xenobiotics Biodegradation and Metabolism; Polycyclic aromatic hydrocarbon degradation [PATH:ko00624];	4	|C23285:E1.1.-.-|C25118:E1.1.-.-|C48134:E2.1.1.-|C60045:E2.1.1.-|
Metabolism; Xenobiotics Biodegradation and Metabolism; Styrene degradation [PATH:ko00643];	8	|C12268:E1.13.11.5, hmgA|C17115:E5.2.1.2, maiA|C17259:E3.7.1.2, FAH|C18011:E1.13.11.5, hmgA|C29384:E5.2.1.2, maiA|C35662:E5.2.1.2, maiA|C48490:E3.7.1.2, FAH|MGB_lrc26227:E3.7.1.2, FAH|
Metabolism; Xenobiotics Biodegradation and Metabolism; Toluene degradation [PATH:ko00623];	6	|C154:E3.1.1.45|C6316:E3.1.1.45|C6545:E3.1.1.45|C6906:E3.1.1.45|MGB_lrc24976:E3.1.1.45|MGB_lrc66399:sdhB|
>2. Genetic Information Processing
Genetic Information Processing; Folding, Sorting and Degradation; Chaperones and folding catalysts [BR:ko03110];	767	|C10021:htpG, HSP90A|C10063:HSPA1_8|C10151:CCT7|C1042:htpG, HSP90A|C10498:PPIG|C10577:CCT7|C10602:HSP20|C10764:HSP20|C10807:ATPF0A, atpB|C10989:HSP20|C10999:htpG, HSP90A|C11155:HSP20|C11627:CTSB|C11829:CCT2|C1190:HSPA1_8|C11954:CTSA|C1199:FKBP4_5|C12058:PFDN4|C12214:PDIA6, TXNDC7|C12347:HSPA5, BIP|C12360:HSPA5, BIP|C12399:DNAJA2|C12415:HSPA4|C12518:CTSA|C12721:CCT1, TCP1|C12842:HSP20|C1287:DNAJA2…
Genetic Information Processing; Folding, Sorting and Degradation; Proteasome [BR:ko03051];	398	|C10021:htpG, HSP90A|C10063:HSPA1_8|C1029:PSMD7, RPN8|C1042:htpG, HSP90A|C1064:PSMA3|C1073:EIF3E, INT6|C10801:PSMD11, RPN6|C10817:PSMD9|C10999:htpG, HSP90A|C11614:EIF3E, INT6|C11716:POMP, UMP1|C11727:PSMD12, RPN5|C11809:PSMD14, RPN11, POH1|C11823:PSMD14, RPN11, POH1|C1190:HSPA1_8|C12226:PNO1, DIM2|C1276:PSMA1|C12865:PSMB2|C1293:PSMB4|C12958:PSMC4, RPT3|C13054:PSMA2|C13132:PSMD6, RPN7|C1318:HSPA1_…
Genetic Information Processing; Folding, Sorting and Degradation; Proteasome [PATH:ko03050];	238	|C1029:PSMD7, RPN8|C1064:PSMA3|C10801:PSMD11, RPN6|C11716:POMP, UMP1|C11727:PSMD12, RPN5|C11809:PSMD14, RPN11, POH1|C11823:PSMD14, RPN11, POH1|C1276:PSMA1|C12865:PSMB2|C1293:PSMB4|C12958:PSMC4, RPT3|C13054:PSMA2|C13132:PSMD6, RPN7|C13519:PSMC5, RPT6|C13899:PSMB5|C14044:PSMA6|C14127:PSMA2|C14577:PSMD14, RPN11, POH1|C14908:PSMB6|C15161:PSMD4, RPN10|C1530:PSMA3|C15923:PSMC5, RPT6|C16402:PSMD3, RPN3|…
Genetic Information Processing; Folding, Sorting and Degradation; Protein export [PATH:ko03060];	126	|C10953:SPCS1|C11289:SRP72|C1132:SRP72|C11870:SPCS2, SPC2|C11929:SEC61A|C11987:SRP54, ffh|C11998:SPCS3, SPC3|C12139:SEC61A|C12347:HSPA5, BIP|C12360:HSPA5, BIP|C12507:SEC61A|C13521:SRP72|C13605:SRP72|C13820:lepB|C14225:tatA|C15468:SRP68|C16307:SRP72|C16447:SPCS3, SPC3|C16935:SRP68|C17906:SRP54, ffh|C18493:SEC61G, SSS1, secE|C19255:SPCS2, SPC2|C19276:SEC61A|C19634:SEC61A|C1985:SRP54, ffh|C19971:IMP…
Genetic Information Processing; Folding, Sorting and Degradation; Protein processing in endoplasmic reticulum [PATH:ko04141];	808	|C10021:htpG, HSP90A|C10063:HSPA1_8|C10108:UBE2D_E, UBC4, UBC5|C10195:SEC13|C10302:UBE2D_E, UBC4, UBC5|C1042:htpG, HSP90A|C105:UBE2D_E, UBC4, UBC5|C10600:UBE2D_E, UBC4, UBC5|C10602:HSP20|C10764:HSP20|C10866:UBE2D_E, UBC4, UBC5|C10989:HSP20|C10999:htpG, HSP90A|C11155:HSP20|C1130:EIF2S1|C1190:HSPA1_8|C11929:SEC61A|C11934:SIL1, SLS1|C11946:SEC24|C11993:SEC23|C12068:CUL1, CDC53|C12092:SEC24|C12139:SE…
Genetic Information Processing; Folding, Sorting and Degradation; RNA degradation [PATH:ko03018];	298	|C1013:CNOT4, NOT4, MOT2|C10325:RRP42, EXOSC7|C10747:PABPC|C11639:CNOT4, NOT4, MOT2|C12079:CNOT7_8, CAF1, POP2|C12548:LSM2|C12565:CNOT7_8, CAF1, POP2|C12690:CNOT6, CCR4|C1273:PABPC|C13041:ENO, eno|C13046:EDC4|C13098:CNOT3, NOT3|C13301:groEL, HSPD1|C14426:CNOT6, CCR4|C14473:CSL4, EXOSC1|C14811:pnp, PNPT1|C14888:DDX6, RCK, DHH1|C15039:LSM7|C15057:RRP42, EXOSC7|C15081:C1D, LRP1|C15158:pnp, PNPT1|C15…
Genetic Information Processing; Folding, Sorting and Degradation; SNARE interactions in vesicular transport [PATH:ko04130];	85	|C10115:GOSR1, GOS1|C10368:GOSR2, BOS1|C10877:SEC22|C12086:VTI1|C12621:VTI1|C1264:STX5|C14212:VTI1|C15242:VAMP7|C16170:VAMP7|C16546:STX6|C16624:GOSR1, GOS1|C16833:STX5|C17190:STX18|C17706:VTI1|C20262:STX5|C21146:VTI1|C21415:SEC20|C2338:SEC22|C23743:STX5|C24224:VAMP7|C2643:STX5|C28978:USE1|C30024:SEC20|C3062:SEC22|C31518:STX16|C3313:GOSR1, GOS1|C3505:GOSR2, BOS1|C36248:STX16|C37566:SEC20|C38030:ST…
Genetic Information Processing; Folding, Sorting and Degradation; SNAREs [BR:ko04131];	89	|C10115:GOSR1, GOS1|C10368:GOSR2, BOS1|C10877:SEC22|C12086:VTI1|C12621:VTI1|C1264:STX5|C13254:STXBP5|C14212:VTI1|C15242:VAMP7|C16170:VAMP7|C16546:STX6|C16624:GOSR1, GOS1|C16833:STX5|C17190:STX18|C17706:VTI1|C20262:STX5|C21146:VTI1|C21415:SEC20|C21642:STXBP5|C2338:SEC22|C23743:STX5|C24224:VAMP7|C2643:STX5|C28978:USE1|C30024:SEC20|C3062:SEC22|C31518:STX16|C3313:GOSR1, GOS1|C3505:GOSR2, BOS1|C35645:…
Genetic Information Processing; Folding, Sorting and Degradation; Sulfur relay system [PATH:ko04122];	26	|C11169:MOCS2, moaE|C12246:iscS, NFS1|C13370:mnmA, trmU, TRMU|C14644:iscS, NFS1|C16837:CTU2, NCS2|C18236:CTU1, NCS6|C1972:mnmA, trmU, TRMU|C22223:MOCS3, UBA4, moeB|C23376:CTU2, NCS2|C24983:CTU2, NCS2|C25892:CTU1, NCS6|C26573:CTU1, NCS6|C32607:URM1|C33584:MOCS3, UBA4, moeB|C3385:mnmA, trmU, TRMU|C34429:iscS, NFS1|C38846:MOCS3, UBA4, moeB|C39576:TST, MPST, sseA|C51366:TST, MPST, sseA|C57873:MOCS3, …
Genetic Information Processing; Folding, Sorting and Degradation; Ubiquitin mediated proteolysis [PATH:ko04120];	484	|C10055:DDB1|C10108:UBE2D_E, UBC4, UBC5|C10302:UBE2D_E, UBC4, UBC5|C105:UBE2D_E, UBC4, UBC5|C10600:UBE2D_E, UBC4, UBC5|C10866:UBE2D_E, UBC4, UBC5|C11295:UBE2N, BLU, UBC13|C1137:UBE2A, UBC2, RAD6A|C11686:UBE2N, BLU, UBC13|C11876:UBE1, UBA1|C12068:CUL1, CDC53|C1215:UBE2A, UBC2, RAD6A|C13035:UBE1C, UBA3|C13080:UBE2H, UBC8|C13120:HUWE1, MULE, ARF-BP1|C13409:CUL3|C13749:UBE2M, UBC12|C13890:PRPF19, PRP…
Genetic Information Processing; Folding, Sorting and Degradation; Ubiquitin system [BR:ko04121];	1005	|C10055:DDB1|C10108:UBE2D_E, UBC4, UBC5|C1013:CNOT4, NOT4, MOT2|C10170:UBC|C10236:UBC|C10302:UBE2D_E, UBC4, UBC5|C10419:UBC|C105:UBE2D_E, UBC4, UBC5|C10600:UBE2D_E, UBC4, UBC5|C10655:SUMO, SMT3|C10733:ARIH1|C10773:UBC|C10866:UBE2D_E, UBC4, UBC5|C11295:UBE2N, BLU, UBC13|C1137:UBE2A, UBC2, RAD6A|C1154:RNF115_126|C11639:CNOT4, NOT4, MOT2|C11686:UBE2N, BLU, UBC13|C11737:USP7, UBP15|C11809:PSMD14, RPN…
Genetic Information Processing; Replication and Repair; Base excision repair [PATH:ko03410];	56	|C1006:POLD4|C10612:FEN1, RAD2|C10665:FEN1, RAD2|C11880:alkA|C13780:PARP|C14223:alkA|C16270:mutM, fpg|C20260:NEIL3|C20378:PARP|C22127:PARP|C22549:MPG|C23574:MBD4|C24330:E3.1.11.2, xthA|C26659:alkA|C26811:FEN1, RAD2|C27038:PARP|C27116:XRCC1|C27719:APEX2|C29185:tag|C3009:FEN1, RAD2|C31605:PCNA|C31875:POLD2|C34432:tag|C36729:FEN1, RAD2|C41038:LIG1|C42016:tag|C42366:tag|C43141:mutM, fpg|C436:FEN1, RA…
Genetic Information Processing; Replication and Repair; Chromosome [BR:ko03036];	793	|C10199:H3|C10335:H3|C10549:H2A|C10551:SMARCD|C10776:H3|C10965:TAF1|C11095:H2A|C1122:SET, TAF1, I2PP2A|C1209:E2.1.1.37, DNMT, dcm|C12116:PPP2R1|C12220:SMARCB1, SNF5, INI1|C123:PPP2R5|C12392:MAU2|C12396:PDS5|C12402:RBBP4, HAT2, CAF1, MIS16|C12519:PPP2C|C12672:TRRAP|C1290:TAF10|C1305:TAF9B, TAF9|C13114:RFC2_4|C13159:HIRA, HIR1|C13170:BRD3|C13174:TAF1|C13237:DMAP1, SWC4, EAF2|C13448:RUVBL2, RVB2, IN…
Genetic Information Processing; Replication and Repair; DNA repair and recombination proteins [BR:ko03400];	497	|C10055:DDB1|C1006:POLD4|C10611:UBE2V|C10612:FEN1, RAD2|C10636:RFA1, RPA1, rpa|C10665:FEN1, RAD2|C109:ERCC1|C10956:UBE2V|C11295:UBE2N, BLU, UBC13|C1137:UBE2A, UBC2, RAD6A|C11619:MRE11|C11631:rpoC|C11686:UBE2N, BLU, UBC13|C11736:RPB11, POLR2J|C11880:alkA|C11890:MNAT1|C12095:CDK7|C12108:SPO11|C1215:UBE2A, UBC2, RAD6A|C12609:TFIIH4, GTF2H4, TFB2|C12648:gyrB|C1266:RFA1, RPA1, rpa|C12719:MNAT1|C13063:…
Genetic Information Processing; Replication and Repair; DNA replication [PATH:ko03030];	74	|C1006:POLD4|C10612:FEN1, RAD2|C10636:RFA1, RPA1, rpa|C10665:FEN1, RAD2|C11840:RNASEH2B|C1266:RFA1, RPA1, rpa|C13114:RFC2_4|C13494:RFC3_5|C13877:RFA1, RPA1, rpa|C14185:RNASEH2A|C15144:ssb|C18596:RFC1|C18631:RFA1, RPA1, rpa|C19468:RFC1|C20172:RFC2_4|C24027:RFA2, RPA2|C25377:RFA1, RPA1, rpa|C26811:FEN1, RAD2|C26958:RFC2_4|C28094:RFA1, RPA1, rpa|C28150:RNASEH2A|C28628:RFA1, RPA1, rpa|C29991:RFC1|C30…
Genetic Information Processing; Replication and Repair; DNA replication proteins [BR:ko03032];	167	|C10059:SNRPD3, SMD3|C1006:POLD4|C10612:FEN1, RAD2|C10636:RFA1, RPA1, rpa|C10665:FEN1, RAD2|C11619:MRE11|C11840:RNASEH2B|C1209:E2.1.1.37, DNMT, dcm|C12431:ORC2|C12483:SNRPG, SMG|C12648:gyrB|C1266:RFA1, RPA1, rpa|C13114:RFC2_4|C13227:TOP1|C13494:RFC3_5|C13780:PARP|C13877:RFA1, RPA1, rpa|C14116:TOP1|C14185:RNASEH2A|C15144:ssb|C16543:GINS1, PSF1|C16781:SNRPG, SMG|C16981:TOP1|C18440:TOP3|C18596:RFC1|…
Genetic Information Processing; Replication and Repair; Homologous recombination [PATH:ko03440];	74	|C1006:POLD4|C10636:RFA1, RPA1, rpa|C11619:MRE11|C1266:RFA1, RPA1, rpa|C13063:XRCC2|C13877:RFA1, RPA1, rpa|C14927:recA|C15144:ssb|C18440:TOP3|C18631:RFA1, RPA1, rpa|C19523:MRE11|C20836:TOP3|C20897:recA|C21177:recG|C22102:XRCC2|C24027:RFA2, RPA2|C25197:recG|C25377:RFA1, RPA1, rpa|C28078:recG|C28094:RFA1, RPA1, rpa|C28628:RFA1, RPA1, rpa|C28648:MUS81|C29043:recA|C29330:RAD51|C31875:POLD2|C34127:rec…
Genetic Information Processing; Replication and Repair; Mismatch repair [PATH:ko03430];	69	|C1006:POLD4|C10636:RFA1, RPA1, rpa|C1266:RFA1, RPA1, rpa|C13114:RFC2_4|C13494:RFC3_5|C13877:RFA1, RPA1, rpa|C15144:ssb|C16261:MSH3|C16772:MLH1|C18596:RFC1|C18631:RFA1, RPA1, rpa|C19468:RFC1|C19825:MLH1|C20172:RFC2_4|C20722:MSH3|C22770:MLH1|C24027:RFA2, RPA2|C24484:PMS2|C25377:RFA1, RPA1, rpa|C26958:RFC2_4|C28094:RFA1, RPA1, rpa|C28628:RFA1, RPA1, rpa|C29985:MSH6|C29991:RFC1|C31029:MLH1|C31605:PC…
Genetic Information Processing; Replication and Repair; Non-homologous end-joining [PATH:ko03450];	27	|C10612:FEN1, RAD2|C10665:FEN1, RAD2|C11619:MRE11|C16587:XRCC4|C19523:MRE11|C23697:XRCC6, KU70, G22P1|C25994:LIG4, DNL4|C26811:FEN1, RAD2|C3009:FEN1, RAD2|C30589:XRCC6, KU70, G22P1|C33897:XRCC6, KU70, G22P1|C35707:RAD50|C36729:FEN1, RAD2|C42090:LIG4, DNL4|C42924:RAD50|C436:FEN1, RAD2|C56494:LIG4, DNL4|C56909:LIG4, DNL4|C61422:RAD50|C618:FEN1, RAD2|C64211:RAD50|C66285:FEN1, RAD2|C72938:MRE11|C8958…
Genetic Information Processing; Replication and Repair; Nucleotide excision repair [PATH:ko03420];	157	|C10055:DDB1|C1006:POLD4|C10636:RFA1, RPA1, rpa|C109:ERCC1|C11890:MNAT1|C12095:CDK7|C12609:TFIIH4, GTF2H4, TFB2|C1266:RFA1, RPA1, rpa|C12719:MNAT1|C13114:RFC2_4|C13494:RFC3_5|C13877:RFA1, RPA1, rpa|C1484:ERCC3, XPB|C15127:TFIIH4, GTF2H4, TFB2|C16195:ERCC3, XPB|C16430:CDK7|C17159:TFIIH3, GTF2H3, TFB4|C18207:ERCC3, XPB|C18596:RFC1|C18631:RFA1, RPA1, rpa|C18879:ERCC6, CSB, RAD26|C19468:RFC1|C20172:R…
Genetic Information Processing; Transcription; Basal transcription factors [PATH:ko03022];	95	|C10965:TAF1|C11890:MNAT1|C11899:TAF9, FAP7|C12095:CDK7|C12475:TFIIA2, GTF2A2, TOA2|C12609:TFIIH4, GTF2H4, TFB2|C12719:MNAT1|C1290:TAF10|C1305:TAF9B, TAF9|C13174:TAF1|C13944:TBP, tbp|C14366:TFIIF2, GTF2F2, TFG2|C1484:ERCC3, XPB|C15127:TFIIH4, GTF2H4, TFB2|C15272:TAF2|C15703:TAF2|C16195:ERCC3, XPB|C16430:CDK7|C16738:TFIIA2, GTF2A2, TOA2|C17159:TFIIH3, GTF2H3, TFB4|C17969:TAF2|C17999:TAF9, FAP7|C18…
Genetic Information Processing; Transcription; RNA polymerase [PATH:ko03020];	98	|C11631:rpoC|C11736:RPB11, POLR2J|C13386:RPB9, POLR2I|C14261:RPA49, POLR1E|C14581:RPB10, POLR2L|C14987:RPC31, POLR3G|C16517:RPA1, POLR1A|C16595:RPC37, POLR3E|C16619:RPB4, POLR2D|C16842:RPA49, POLR1E|C17477:RPC19, POLR1D|C18005:RPB8, POLR2H|C18082:RPB11, POLR2J|C18421:RPC82, POLR3C|C18502:RPC37, POLR3E|C18954:RPC19, POLR1D|C190:rpoC|C19587:rpoB|C19753:RPB3, POLR2C|C20039:RPC2, POLR3B|C20350:RPB1, …
Genetic Information Processing; Transcription; Spliceosome [BR:ko03041];	923	|C10059:SNRPD3, SMD3|C10063:HSPA1_8|C10104:DHX15, PRP43|C10159:GPKOW|C10178:UBL5, HUB1|C1018:SF3B1, SAP155|C10214:CCDC130|C10257:BCAS2|C10403:SF3B1, SAP155|C10498:PPIG|C10522:SF3B1, SAP155|C10538:SF3B1, SAP155|C1059:THOC5|C10590:SNRP70|C10747:PABPC|C10885:DDX18, HAS1|C1102:U2AF1|C11121:PRPF38A|C11172:CCDC130|C11270:DDX41, ABS|C11591:SF3A3, SAP61, PRP9|C11685:SMNDC1, SPF30|C11690:SRRM2, SRM300|C11…
Genetic Information Processing; Transcription; Spliceosome [PATH:ko03040];	540	|C10059:SNRPD3, SMD3|C10063:HSPA1_8|C10104:DHX15, PRP43|C1018:SF3B1, SAP155|C10257:BCAS2|C10403:SF3B1, SAP155|C10522:SF3B1, SAP155|C10538:SF3B1, SAP155|C10590:SNRP70|C1102:U2AF1|C11121:PRPF38A|C11591:SF3A3, SAP61, PRP9|C11685:SMNDC1, SPF30|C1172:USP39, SAD1|C11831:PHF5A|C11882:RBM8A, Y14|C1190:HSPA1_8|C12:DHX15, PRP43|C1230:U2AF1|C12483:SNRPG, SMG|C12548:LSM2|C12680:PRPF31|C12703:EIF4A3, FAL1|C12…
Genetic Information Processing; Transcription; Transcription factors [BR:ko03000];	306	|C100:ABF|C10138:K09264|C10312:MYBP|C10636:RFA1, RPA1, rpa|C1104:MYBP|C11149:AP2|C1198:MYBP|C12022:GBF|C12166:MYBP|C12391:MYBP|C1266:RFA1, RPA1, rpa|C1302:K09264|C13026:TGA|C13274:GBF|C13376:ABF|C13557:OVM, ANT|C13759:TGA|C13786:ABF|C13877:RFA1, RPA1, rpa|C13944:TBP, tbp|C14113:MYBP|C14341:EP300, CREBBP, KAT3|C1477:CNBP|C14952:K09264|C14969:OVM, ANT|C15248:EP300, CREBBP, KAT3|C15642:RAV|C15716:EP…
Genetic Information Processing; Translation; Aminoacyl-tRNA biosynthesis [PATH:ko00970];	173	|C10668:GARS, glyS1|C10850:GARS, glyS1|C11609:TARS, thrS|C11848:TARS, thrS|C11997:VARS, valS|C12300:EARS, gltX|C12345:MARS, metG|C12368:AARS, alaS|C12747:EARS, gltX|C12847:FARSA, pheS|C13050:WARS, trpS|C1317:KARS, lysS|C13490:QARS, glnS|C13736:AARS, alaS|C13982:PARS, proS|C14110:CARS, cysS|C14121:MARS, metG|C14144:KARS, lysS|C14453:RARS, argS|C14545:LARS, leuS|C14706:SARS, serS|C14914:IARS, ileS|…
Genetic Information Processing; Translation; RNA transport [PATH:ko03013];	840	|C10142:AAAS|C10195:SEC13|C1059:THOC5|C10655:SUMO, SMT3|C10704:EIF3I|C1073:EIF3E, INT6|C10747:PABPC|C11114:EEF1A|C1114:EEF1A|C11215:EIF4E|C1130:EIF2S1|C11614:EIF3E, INT6|C1165:EIF5|C1171:EIF3H|C11711:EIF2B3|C11752:SNUPN, RNUT1|C11826:EIF3G|C11882:RBM8A, Y14|C11936:EIF4A|C12015:NUP88|C12242:EIF4G|C12270:EIF2S3|C1244:EIF2B2|C12650:NUP88|C12703:EIF4A3, FAL1|C1273:PABPC|C12762:EIF3C|C12936:CLNS1A|C13…
Genetic Information Processing; Translation; Ribosome Biogenesis [BR:ko03009];	429	|C10063:HSPA1_8|C10104:DHX15, PRP43|C10185:MPP10|C10820:IMP3|C10885:DDX18, HAS1|C11246:NOP56|C11787:NOG1|C11899:TAF9, FAP7|C1190:HSPA1_8|C12:DHX15, PRP43|C12039:CSNK2A|C12226:PNO1, DIM2|C12293:RIX7, NVL|C12703:EIF4A3, FAL1|C12803:DDX5, DBP2|C12829:EMG1, NEP1|C1318:HSPA1_8|C13181:HSPA1_8|C13390:HSPA1_8|C13426:NAN1, UTP17, WDR75|C13553:POP1|C13592:HSPA1_8|C1370:IMP3|C13708:NOP4, RBM28|C13775:RCL1|C…
Genetic Information Processing; Translation; Ribosome [BR:ko03011];	1014	|C10004:RP-S20e, RPS20|C10229:RP-L18, rplR|C10239:RP-L19e, RPL19|C10378:RP-S17e, RPS17|C10456:RP-L35e, RPL35|C10471:RP-L38e, RPL38|C10621:RP-L40e, RPL40|C10689:RP-L14, rplN|C1069:RP-S13e, RPS13|C10728:RP-L13, rplM|C10743:RP-S7e, RPS7|C10753:RP-L38e, RPL38|C10842:RP-L37e, RPL37|C10983:RP-L28e, RPL28|C110:RP-L13e, RPL13|C11062:RP-L28e, RPL28|C11210:RP-S27Ae, RPS27A|C11250:RP-L40e, RPL40|C1153:RP-S1…
Genetic Information Processing; Translation; Ribosome [PATH:ko03010];	1014	|C10004:RP-S20e, RPS20|C10229:RP-L18, rplR|C10239:RP-L19e, RPL19|C10378:RP-S17e, RPS17|C10456:RP-L35e, RPL35|C10471:RP-L38e, RPL38|C10621:RP-L40e, RPL40|C10689:RP-L14, rplN|C1069:RP-S13e, RPS13|C10728:RP-L13, rplM|C10743:RP-S7e, RPS7|C10753:RP-L38e, RPL38|C10842:RP-L37e, RPL37|C10983:RP-L28e, RPL28|C110:RP-L13e, RPL13|C11062:RP-L28e, RPL28|C11210:RP-S27Ae, RPS27A|C11250:RP-L40e, RPL40|C1153:RP-S1…
Genetic Information Processing; Translation; Ribosome biogenesis in eukaryotes [PATH:ko03008];	289	|C10185:MPP10|C10820:IMP3|C11246:NOP56|C11787:NOG1|C11899:TAF9, FAP7|C12039:CSNK2A|C12293:RIX7, NVL|C12829:EMG1, NEP1|C13426:NAN1, UTP17, WDR75|C13553:POP1|C1370:IMP3|C13708:NOP4, RBM28|C13775:RCL1|C13999:NUG1, GNL3|C14164:CSNK2A|C14165:RIOK1|C1421:UTP14|C14362:orn, REX2, REXO2|C14664:UTP6|C14971:CSNK2B|C15304:UTP5, WDR43|C15359:UTP14|C15437:XPO1, CRM1|C15644:SNU13, NHP2L|C15849:MPP10|C16100:SDO1…
Genetic Information Processing; Translation; Translation factors [BR:ko03012];	599	|C10027:fusA, GFM, EFG|C10030:EEF1G|C10704:EIF3I|C1073:EIF3E, INT6|C11045:frr, MRRF, RRF|C11114:EEF1A|C11117:frr, MRRF, RRF|C1114:EEF1A|C11215:EIF4E|C1130:EIF2S1|C11614:EIF3E, INT6|C1165:EIF5|C1171:EIF3H|C11711:EIF2B3|C11826:EIF3G|C11936:EIF4A|C12145:EEF2|C12242:EIF4G|C12270:EIF2S3|C1244:EIF2B2|C12513:ETF1, ERF1|C127:infC, MTIF3|C12703:EIF4A3, FAL1|C12762:EIF3C|C12920:EIF5A|C12978:EEF1B|C13135:EI…
Genetic Information Processing; Translation; mRNA surveillance pathway [PATH:ko03015];	280	|C1008:CSTF3, RNA14|C10747:PABPC|C11163:PABPN1, PABP2|C11882:RBM8A, Y14|C11945:MSI|C12116:PPP2R1|C123:PPP2R5|C12361:CPSF2, CFT2|C12464:MSI|C12513:ETF1, ERF1|C12519:PPP2C|C12703:EIF4A3, FAL1|C1273:PABPC|C12792:RNGTT|C12886:MSI|C13250:PAP|C13265:UPF3, RENT3|C13476:NCBP1, CBP80|C13695:UAP56, BAT1, SUB2|C13732:PPP2R2|C13837:PABPN1, PABP2|C14162:MSI|C14361:HBS1|C14997:RNMT|C15160:CPSF2, CFT2|C15449:ER…
>3. Environmental Information Processing
Environmental Information Processing; Membrane Transport; ABC transporters [PATH:ko02010];	15	|C11776:ABCB1|C16392:ABCB1|C19108:ABCC10|C19286:ABC.ATM|C20514:ABCB1|C22388:ABCC10|C24518:ABCC10|C28547:ABCB1|C28692:ABCB1|C32626:ABCB1|C33351:ABCB1|C34975:ABCB1|C45319:ABCB1|C54983:ABCB1|MGB_lrc20003:ABC.ATM|
Environmental Information Processing; Membrane Transport; Bacterial secretion system [PATH:ko03070];	32	|C11987:SRP54, ffh|C14225:tatA|C17906:SRP54, ffh|C1985:SRP54, ffh|C28054:yidC, spoIIIJ, OXA1|C30998:secA|C34673:secA|C39912:yidC, spoIIIJ, OXA1|C45357:secA|C46090:yidC, spoIIIJ, OXA1|C5046:SRP54, ffh|C51136:yidC, spoIIIJ, OXA1|C5201:SRP54, ffh|C52184:secA|C52528:ftsY|C5438:SRP54, ffh|C58414:secA|C60138:SRP54, ffh|C60583:tatA|C61323:secA|C6542:SRP54, ffh|C67219:SRP54, ffh|C71484:SRP54, ffh|C73325:…
Environmental Information Processing; Membrane Transport; Secretion system [BR:ko02044];	90	|C11289:SRP72|C1132:SRP72|C11929:SEC61A|C11987:SRP54, ffh|C12139:SEC61A|C12507:SEC61A|C13521:SRP72|C13605:SRP72|C14225:tatA|C15468:SRP68|C16307:SRP72|C16935:SRP68|C17906:SRP54, ffh|C18493:SEC61G, SSS1, secE|C19276:SEC61A|C19634:SEC61A|C1985:SRP54, ffh|C22037:SEC61B, SBH2|C27044:SEC62|C28054:yidC, spoIIIJ, OXA1|C30998:secA|C31178:SEC63|C32036:SEC63|C3287:SRPR|C34673:secA|C39641:SRP68|C39912:yidC, …
Environmental Information Processing; Membrane Transport; Transporters [BR:ko02000];	48	|C11646:SLC37A1_2|C11776:ABCB1|C12064:SLC2A8, GLUT8|C12469:ABC.X1.A|C13330:ABC.X1.A|C15129:SLC2A13, ITR|C15421:SLC37A1_2|C16012:SLC2A8, GLUT8|C16319:SLC2A13, ITR|C16392:ABCB1|C19108:ABCC10|C19286:ABC.ATM|C19438:SLC2A8, GLUT8|C20514:ABCB1|C22388:ABCC10|C22619:SLC2A13, ITR|C23000:ABC.MR|C23729:SLC2A13, ITR|C23965:SLC2A8, GLUT8|C24181:SLC37A1_2|C24518:ABCC10|C26043:pbuG|C28239:narK, narU, nasA|C2854…
Environmental Information Processing; Signal Transduction; Calcium signaling pathway [PATH:ko04020];	63	|C10709:ANT|C13231:VDAC1|C1452:ANT|C14678:PLCD|C1526:ANT|C16662:ANT|C18216:PLCD|C18901:PLCD|C19631:ATP2B|C19739:CALM|C19804:VDAC1|C20184:CALM|C207:PLCD|C21172:ATP2A|C22301:PLCD|C27444:SLC8A, NCX|C28368:VDAC1|C28976:CYPD, PPID|C30540:PPP3R, CNB|C3111:VDAC1|C33936:PPP3R, CNB|C34356:ATP2A|C35259:ATP2A|C39349:PPP3R, CNB|C3970:ANT|C4082:ANT|C41346:PLCD|C41920:PPP3R, CNB|C425:VDAC1|C43293:ANT|C43394:PP…
Environmental Information Processing; Signal Transduction; ErbB signaling pathway [PATH:ko04012];	25	|C13740:FRAP|C14693:ERK1_2|C15035:ERK1_2|C16907:FRAP|C17246:ERK1_2|C22990:ERK1_2|C23127:ERK1_2|C24222::ERK1_2|C25023:MAP2K1, MEK1|C25621:MAP2K1, MEK1|C26160:FRAP|C26252:FRAP|C28325:ERK1_2|C29713:FRAP|C37847:FRAP|C44372:FRAP|C48865:ERK1_2|C52856:MAP2K1, MEK1|C57105:ERK1_2|C8580:MAP2K1, MEK1|MGB_lrc14421:MAP2K1, MEK1|MGB_lrc33335:MAP2K1, MEK1|MGB_lrc41432:MAP2K1, MEK1|MGB_lrc42662:MAP2K1, MEK1|MGB_…
Environmental Information Processing; Signal Transduction; Hedgehog signaling pathway [PATH:ko04340];	68	|C10243:CSNK1, CK1|C10363:CSNK1E|C16347:CSNK1, CK1|C17501:CSNK1E|C26738:CSNK1E|C3488:CSNK1, CK1|C4786:CSNK1, CK1|C5724:CSNK1, CK1|C63648:FU|C6421:CSNK1, CK1|C71122:CSNK1, CK1|C75083:CSNK1, CK1|MGB_lrc11321:CSNK1, CK1|MGB_lrc11386:CSNK1, CK1|MGB_lrc15318:CSNK1, CK1|MGB_lrc16826:CSNK1, CK1|MGB_lrc20863:CSNK1, CK1|MGB_lrc26359:CSNK1, CK1|MGB_lrc27184:CSNK1, CK1|MGB_lrc29064:CSNK1, CK1|MGB_lrc32726:C…
Environmental Information Processing; Signal Transduction; Jak-STAT signaling pathway [PATH:ko04630];	10	|C14341:EP300, CREBBP, KAT3|C15248:EP300, CREBBP, KAT3|C15716:EP300, CREBBP, KAT3|C23283:EP300, CREBBP, KAT3|C30884:EP300, CREBBP, KAT3|C36717:EP300, CREBBP, KAT3|C50144:EP300, CREBBP, KAT3|C50267:EP300, CREBBP, KAT3|C54424:EP300, CREBBP, KAT3|MGB_lrc17056:EP300, CREBBP, KAT3|
Environmental Information Processing; Signal Transduction; MAPK signaling pathway - fly [PATH:ko04013];	18	|C14693:ERK1_2|C15035:ERK1_2|C17246:ERK1_2|C22990:ERK1_2|C23127:ERK1_2|C24222::ERK1_2|C25023:MAP2K1, MEK1|C25621:MAP2K1, MEK1|C28325:ERK1_2|C48865:ERK1_2|C52856:MAP2K1, MEK1|C57105:ERK1_2|C8580:MAP2K1, MEK1|MGB_lrc14421:MAP2K1, MEK1|MGB_lrc33335:MAP2K1, MEK1|MGB_lrc41432:MAP2K1, MEK1|MGB_lrc42662:MAP2K1, MEK1|MGB_lrc65928:MAP2K1, MEK1|
Environmental Information Processing; Signal Transduction; MAPK signaling pathway - yeast [PATH:ko04011];	13	|C13349:E4.4.1.5, GLO1, gloA|C15883:E4.4.1.5, GLO1, gloA|C20012:E4.4.1.5, GLO1, gloA|C21007:E4.4.1.5, GLO1, gloA|C23874:TPR|C51360:TPR|C75662:E4.4.1.5, GLO1, gloA|C77112:E4.4.1.5, GLO1, gloA|MGB_lrc14999:E4.4.1.5, GLO1, gloA|MGB_lrc22357:TPR|MGB_lrc32272:E4.4.1.5, GLO1, gloA|MGB_lrc37812:E4.4.1.5, GLO1, gloA|MGB_lrc76718:E4.4.1.5, GLO1, gloA|
Environmental Information Processing; Signal Transduction; MAPK signaling pathway [PATH:ko04010];	91	|C10063:HSPA1_8|C1190:HSPA1_8|C12236:RAC1|C1318:HSPA1_8|C13181:HSPA1_8|C13332:ZAK, MLTK|C13390:HSPA1_8|C13592:HSPA1_8|C14693:ERK1_2|C15035:ERK1_2|C16618:PPP5C, PP5|C17246:ERK1_2|C17889:DUSP, MKP|C18876:HSPA1_8|C19809:RAC1|C20026:HSPA1_8|C22548:PPP5C, PP5|C22990:ERK1_2|C23127:ERK1_2|C24222::ERK1_2|C25023:MAP2K1, MEK1|C25621:MAP2K1, MEK1|C26370:HSPA1_8|C27232:HSPA1_8|C27887:HSPA1_8|C28325:ERK1_2|C3…
Environmental Information Processing; Signal Transduction; Notch signaling pathway [PATH:ko04330];	76	|C11684:CIR|C13322:NCSTN|C14341:EP300, CREBBP, KAT3|C15248:EP300, CREBBP, KAT3|C15716:EP300, CREBBP, KAT3|C23283:EP300, CREBBP, KAT3|C2413:PEN2|C2613:NCSTN|C27036:NCSTN|C29564:HDAC1_2|C30107:HDAC1_2|C30884:EP300, CREBBP, KAT3|C31170:NCSTN|C36717:EP300, CREBBP, KAT3|C3920:HDAC1_2|C4519:HDAC1_2|C46038:SNW1, SKIIP, SKIP|C46115:CIR|C49910:PCAF, KAT2, GCN5|C50144:EP300, CREBBP, KAT3|C50267:EP300, CREB…
Environmental Information Processing; Signal Transduction; Phosphatidylinositol signaling system [PATH:ko04070];	102	|C12322:VTC4|C13412:E2.7.1.68, PIP5K|C13462:E3.1.3.7:INPP1|C13634:E2.7.1.107, DGK, dgkA|C14012:PIKFYVE, FAB1|C14187:VTC4|C14678:PLCD|C14865:PI4K|C15303:E2.7.1.68, PIP5K|C17633:E2.7.1.68, PIP5K|C177:E2.7.8.11|C17707:PI4K|C18216:PLCD|C18259:E3.1.3.7:INPP1|C18731:IPPK|C18817:E2.7.1.68, PIP5K|C18901:PLCD|C19739:CALM|C20184:CALM|C20534:IPPK|C207:PLCD|C21586:IPPK|C21818:E2.7.1.68, PIP5K|C22032:PI4K|C22…
Environmental Information Processing; Signal Transduction; Plant hormone signal transduction [PATH:ko04075];	517	|C100:ABF|C1005:PP2C|C103:BIN2|C10381:PYL|C10413:K14486, ARF|C10469:PYL|C10503:PP2C|C1055:PYL|C10688:PYL|C11279:BAK1|C11580:PP2C|C11583:CYCD3|C11715:JAZ|C11743:ETR, ERS|C11780:SAUR|C11827:GID1|C1188:AHK2_3_4|C12078:ARR-B|C12087:AHK2_3_4|C1219:SNRK2|C12313:ETR, ERS|C12488:PP2C|C13026:TGA|C13376:ABF|C13415:ARR-B|C13461:SNRK2|C13495:EIN2|C13529:ARR-B|C13617:BSK|C13623:AHK2_3_4|C13699:BZR1_2|C13759:T…
Environmental Information Processing; Signal Transduction; TGF-beta signaling pathway [PATH:ko04350];	93	|C12068:CUL1, CDC53|C12116:PPP2R1|C12519:PPP2C|C14341:EP300, CREBBP, KAT3|C14693:ERK1_2|C15035:ERK1_2|C15248:EP300, CREBBP, KAT3|C1554:SKP1, CBF3D|C15716:EP300, CREBBP, KAT3|C15947:CUL1, CDC53|C16680:CUL1, CDC53|C17114:PPP2C|C17246:ERK1_2|C1784:SKP1, CBF3D|C17943:PPP2R1|C18372:PPP2R1|C18675:CUL1, CDC53|C19244:PPP2R1|C20490:PPP2C|C2090:RBX1, ROC1|C22131:CUL1, CDC53|C22348:CUL1, CDC53|C22547:PPP2R1…
Environmental Information Processing; Signal Transduction; Two-component system [PATH:ko02020];	56	|C11705:E2.3.1.9, atoB|C20051:E6.3.1.2, glnA|C20377:E2.3.1.9, atoB|C21807:E6.3.1.2, glnA|C2246:COX15|C26357:FAD6, desA|C296:E6.3.1.2, glnA|C3216:COX15|C36526:FAD6, desA|C423:COX15|C45600:FAD6, desA|C5267:COX15|C6191:E6.3.1.2, glnA|C65668:COX15|C6785:E6.3.1.2, glnA|C7167:E6.3.1.2, glnA|C72493:COX15|C75645:COX15|C766:E6.3.1.2, glnA|C79865:E2.3.1.9, atoB|MGB_lrc11416:E6.3.1.2, glnA|MGB_lrc11660:E6.3…
Environmental Information Processing; Signal Transduction; VEGF signaling pathway [PATH:ko04370];	36	|C12236:RAC1|C14693:ERK1_2|C15035:ERK1_2|C17246:ERK1_2|C19809:RAC1|C22990:ERK1_2|C23127:ERK1_2|C24222::ERK1_2|C25023:MAP2K1, MEK1|C25621:MAP2K1, MEK1|C28325:ERK1_2|C30540:PPP3R, CNB|C33936:PPP3R, CNB|C39349:PPP3R, CNB|C41920:PPP3R, CNB|C43394:PPP3R, CNB|C48865:ERK1_2|C52856:MAP2K1, MEK1|C57105:ERK1_2|C60238:E2.7.1.91|C6320:RAC1|C63659:PPP3R, CNB|C73348:RAC1|C8580:MAP2K1, MEK1|MGB_lrc14421:MAP2K1,…
Environmental Information Processing; Signal Transduction; Wnt signaling pathway [PATH:ko04310];	201	|C10363:CSNK1E|C10939:CACYBP, SIP|C12039:CSNK2A|C12068:CUL1, CDC53|C12116:PPP2R1|C12236:RAC1|C123:PPP2R5|C12519:PPP2C|C12580:TBL1|C13978:SIAH1|C14164:CSNK2A|C14341:EP300, CREBBP, KAT3|C14653:TBL1|C14971:CSNK2B|C15248:EP300, CREBBP, KAT3|C1554:SKP1, CBF3D|C15716:EP300, CREBBP, KAT3|C15947:CUL1, CDC53|C16235:CSNK2B|C16588:PPP2R5|C16680:CUL1, CDC53|C17114:PPP2C|C17469:RUVBL1, RVB1, INO80H|C17501:CSN…
Environmental Information Processing; Signal Transduction; mTOR signaling pathway [PATH:ko04150];	84	|C11215:EIF4E|C12937:PRKAA, AMPK|C13703:PDPK1|C13740:FRAP|C13917:PRKAA, AMPK|C14693:ERK1_2|C15035:ERK1_2|C1525:EIF4E|C16508:CAB39, MO25|C1676:EIF4E|C16907:FRAP|C17246:ERK1_2|C17901:CAB39, MO25|C17993:PRKAA, AMPK|C18949:RAPTOR|C1968:RP-S6e, RPS6|C20168:CAB39, MO25|C20643:RAPTOR|C21069:PRKAA, AMPK|C21396:PRKAA, AMPK|C22990:ERK1_2|C23127:ERK1_2|C24222::ERK1_2|C25398:ULK, ATG1|C25580:RAPTOR|C26160:FR…
Environmental Information Processing; Signaling Molecules and Interaction; Bacterial toxins [BR:ko02042];	5	|C16326:plcC|C16876:plcC|C44842:plcC|C56211:tlyA|C57548:plcC|
Environmental Information Processing; Signaling Molecules and Interaction; Cellular antigens [BR:ko04090];	32	|C11776:ABCB1|C12470:DPP4|C15060:DPP4|C16392:ABCB1|C18583:ggt|C1966:ggt|C20514:ABCB1|C24534:ggt|C28547:ABCB1|C2864:DPP4|C28692:ABCB1|C32626:ABCB1|C33351:ABCB1|C34975:ABCB1|C35089:ggt|C38225:ggt|C45319:ABCB1|C45509:ENTPD1_3_8|C54983:ABCB1|C5786:ggt|C61305:ggt|C68797:DPP4|C77557:ggt|C78291:DPP4|C8008:ggt|C80261:ggt|C9159:DPP4|MGB_lrc33414:ggt|MGB_lrc75542:DPP4|MGB_lrc77718:ggt|MGB_lrc80440:DPP4|MGB…
Environmental Information Processing; Signaling Molecules and Interaction; G protein-coupled receptors [BR:ko04030];	1	|MGB_lrc40222:MLO|
Environmental Information Processing; Signaling Molecules and Interaction; GTP-binding proteins [BR:ko04031];	186	|C10166:RAB8A, MEL|C10204:GNB1|C10252:RAB7A|C10648:RAB7A|C11909:RAB18|C1196:RAB7A|C12236:RAC1|C12273:GNA|C12577:SAR1|C1309:RAB1A|C13097:RAB|C1585:RAB8A, MEL|C16056:ARL2|C1648:RAB6A|C17938:GNA|C18246:RAB|C18651:RAB8A, MEL|C1926:ARL1|C19809:RAC1|C20188:RHOT1, ARHT1|C2050:RAB8A, MEL|C22262:RAB1A|C23267:RHO1|C2434:RAN|C2535:RAN|C2771:ARL1|C27861:RHO1|C280:GNB1|C2812:SAR1|C28673:ARL1|C2943:RAB8A, MEL|…
Environmental Information Processing; Signaling Molecules and Interaction; Glycan bindng proteins [BR:ko04091];	48	|C17497:PRKCSH|C1923:PRKCSH|C19401:OS9|C20380:EDEM2|C2170:CANX|C22330:EDEM2|C2237:PRKCSH|C284:CANX|C3103:CALR|C3261:CANX|C3439:CALR|C44061:EDEM2|C44537:CALR|C4528:PRKCSH|C45676:EDEM2|C4619:CALR|C5125:CALR|C5703:PRKCSH|C5989:CANX|C6164:CALR|C68650:CANX|C69463:CALR|C71289:CANX|C7147:CALR|C71717:CANX|C75514:CANX|C76021:CALR|C79407:PRKCSH|C79438:CANX|C80067:CALR|C926:CANX|MGB_lrc59786:CALR|MGB_lrc691…
Environmental Information Processing; Signaling Molecules and Interaction; Ion channels [BR:ko04040];	21	|C10317:PIP|C12936:CLNS1A|C1765:PIP|C19553:PIP|C23104:CNGF|C24242:CLCN7|C25333:CLNS1A|C2769:PIP|C33140:CLNS1A|C37581:CLCN7|C5309:PIP|C57693:CLCN7|C6577:PIP|C81370:CLNS1A|C950:PIP|C9539:PIP|MGB_lrc12138:PIP|MGB_lrc65834:PIP|MGB_lrc78802:PIP|MGB_lrc80524:PIP|MGB_lrc82869:PIP|
Environmental Information Processing; Signaling Molecules and Interaction; Neuroactive ligand-receptor interaction [PATH:ko04080];	8	|C12229:COPA|C17597:COPA|C17717:COPA|C21334:COPA|C24168:COPA|C31862:COPA|C42437:COPA|MGB_lrc38195:COPA|
>4. Cellular Processes
Cellular Processes; Cell Communication; Adherens junction [PATH:ko04520];	56	|C12039:CSNK2A|C12236:RAC1|C14164:CSNK2A|C14341:EP300, CREBBP, KAT3|C14693:ERK1_2|C14971:CSNK2B|C15035:ERK1_2|C15248:EP300, CREBBP, KAT3|C15716:EP300, CREBBP, KAT3|C16235:CSNK2B|C17246:ERK1_2|C19709:CSNK2B|C19809:RAC1|C22522:CSNK2A|C22990:ERK1_2|C23127:ERK1_2|C23283:EP300, CREBBP, KAT3|C2399:CSNK2B|C24222::ERK1_2|C24420::CSNK2B|C2741:CSNK2B|C27583:CSNK2B|C2807:CSNK2B|C28325:ERK1_2|C29950:CSNK2A|C…
Cellular Processes; Cell Communication; Focal adhesion [PATH:ko04510];	54	|C12236:RAC1|C12307:PPP1C|C13703:PDPK1|C14693:ERK1_2|C15035:ERK1_2|C1581:PPP1C|C17246:ERK1_2|C17496:PPP1C|C19809:RAC1|C21339:PPP1C|C21805:PPP1C|C22052:PPP1C|C22990:ERK1_2|C22993:PPP1C|C23127:ERK1_2|C2346:E3.1.3.67, PTEN|C24222::ERK1_2|C25023:MAP2K1, MEK1|C25621:MAP2K1, MEK1|C28325:ERK1_2|C28751:PPP1C|C30767:PPP1C|C32554:PPP1C|C3653:FLNA|C39711:E3.1.3.67, PTEN|C4309:E3.1.3.67, PTEN|C48865:ERK1_2|C…
Cellular Processes; Cell Communication; Gap junction [PATH:ko04540];	119	|C10237:TUBB|C10493:TUBA|C1312:TUBB|C14693:ERK1_2|C15035:ERK1_2|C15037:TUBA|C17246:ERK1_2|C17367:TUBB|C18874:TUBB|C1981:TUBB|C2270:TUBA|C2273:TUBB|C22990:ERK1_2|C2304:TUBA|C23127:ERK1_2|C24222::ERK1_2|C24759:TUBB|C248:TUBA|C25023:MAP2K1, MEK1|C2559:TUBA|C25621:MAP2K1, MEK1|C2692:TUBB|C28325:ERK1_2|C301:TUBA|C32235:TUBB|C37365:TUBB|C3880:TUBB|C4033:TUBB|C4707:TUBB|C4721:TUBA|C48865:ERK1_2|C496:TUB…
Cellular Processes; Cell Communication; Tight junction [PATH:ko04530];	72	|C12039:CSNK2A|C12116:PPP2R1|C12519:PPP2C|C13332:ZAK, MLTK|C13732:PPP2R2|C14164:CSNK2A|C14971:CSNK2B|C16235:CSNK2B|C17114:PPP2C|C17943:PPP2R1|C18372:PPP2R1|C18442:PPP2R2|C19244:PPP2R1|C19709:CSNK2B|C20490:PPP2C|C22522:CSNK2A|C22547:PPP2R1|C2346:E3.1.3.67, PTEN|C2399:CSNK2B|C24420::CSNK2B|C2741:CSNK2B|C27583:CSNK2B|C2807:CSNK2B|C28158:PPP2C|C29950:CSNK2A|C30330:SYMPK|C30961:PPP2C|C32321:EXOC4, SEC…
Cellular Processes; Cell Growth and Death; Apoptosis [PATH:ko04210];	19	|C12883:CYC|C17471:CYC|C21810:IRAK4|C30540:PPP3R, CNB|C33936:PPP3R, CNB|C39349:PPP3R, CNB|C41920:PPP3R, CNB|C43394:PPP3R, CNB|C47879:CYC|C48749:CYC|C53115:CYC|C55878:CYC|C56821:CYC|C63659:PPP3R, CNB|MGB_lrc14040:CYC|MGB_lrc16575:PPP3R, CNB|MGB_lrc18333:CYC|MGB_lrc27896:PPP3R, CNB|MGB_lrc31099:PPP3R, CNB|
Cellular Processes; Cell Growth and Death; Cell cycle - Caulobacter [PATH:ko04112];	45	|C10342:clpP, CLPP|C11254:clpP, CLPP|C1205:E3.4.21.53, lon|C12289:clpP, CLPP|C12676:clpP, CLPP|C1299:clpP, CLPP|C14005:clpP, CLPP|C14588:clpP, CLPP|C1471:clpP, CLPP|C16127:E3.4.21.53, lon|C17960:E3.4.21.53, lon|C19297:clpP, CLPP|C19893:ftsZ|C23671:clpP, CLPP|C28429:clpP, CLPP|C3264:clpP, CLPP|C32815:clpX, CLPX|C32864:clpP, CLPP|C34176:clpX, CLPX|C36545:clpX, CLPX|C36931:ftsZ|C39376:ftsZ|C39421:ft…
Cellular Processes; Cell Growth and Death; Cell cycle - yeast [PATH:ko04111];	142	|C12068:CUL1, CDC53|C12116:PPP2R1|C12431:ORC2|C12519:PPP2C|C13732:PPP2R2|C15317:APC2|C15465:SCC1, MCD1, RAD21|C1554:SKP1, CBF3D|C15947:CUL1, CDC53|C16507:APC7|C16680:CUL1, CDC53|C17067:SMC3, CSPG6|C17114:PPP2C|C1784:SKP1, CBF3D|C17943:PPP2R1|C18093:SMC1|C18372:PPP2R1|C18442:PPP2R2|C18675:CUL1, CDC53|C19202:APC8, CDC23|C19244:PPP2R1|C19837:APC8, CDC23|C20490:PPP2C|C2090:RBX1, ROC1|C21254:SMC3, CSP…
Cellular Processes; Cell Growth and Death; Cell cycle [PATH:ko04110];	184	|C10907:YWHA|C11057:YWHA|C12068:CUL1, CDC53|C12095:CDK7|C12431:ORC2|C14341:EP300, CREBBP, KAT3|C15248:EP300, CREBBP, KAT3|C15317:APC2|C15465:SCC1, MCD1, RAD21|C1554:SKP1, CBF3D|C15716:EP300, CREBBP, KAT3|C15947:CUL1, CDC53|C16430:CDK7|C16507:APC7|C16680:CUL1, CDC53|C17067:SMC3, CSPG6|C1784:SKP1, CBF3D|C18093:SMC1|C18675:CUL1, CDC53|C19202:APC8, CDC23|C19738:MAD1L|C19837:APC8, CDC23|C20115:YWHA|C2…
Cellular Processes; Cell Growth and Death; Meiosis - yeast [PATH:ko04113];	115	|C12108:SPO11|C12116:PPP2R1|C123:PPP2R5|C12307:PPP1C|C12431:ORC2|C12519:PPP2C|C15317:APC2|C1581:PPP1C|C16507:APC7|C16588:PPP2R5|C17067:SMC3, CSPG6|C17114:PPP2C|C17496:PPP1C|C17943:PPP2R1|C18093:SMC1|C18372:PPP2R1|C18619:PPP2R5|C19202:APC8, CDC23|C19244:PPP2R1|C19837:APC8, CDC23|C20490:PPP2C|C21254:SMC3, CSPG6|C21339:PPP1C|C21664:SMC1|C21805:PPP1C|C22016:SMC3, CSPG6|C22052:PPP1C|C22547:PPP2R1|C229…
Cellular Processes; Cell Growth and Death; Oocyte meiosis [PATH:ko04114];	222	|C10907:YWHA|C11057:YWHA|C12068:CUL1, CDC53|C12116:PPP2R1|C123:PPP2R5|C12307:PPP1C|C12519:PPP2C|C14693:ERK1_2|C15035:ERK1_2|C15317:APC2|C1554:SKP1, CBF3D|C1581:PPP1C|C15947:CUL1, CDC53|C16507:APC7|C16588:PPP2R5|C16680:CUL1, CDC53|C17067:SMC3, CSPG6|C17114:PPP2C|C17246:ERK1_2|C17496:PPP1C|C1784:SKP1, CBF3D|C17943:PPP2R1|C18093:SMC1|C18372:PPP2R1|C18619:PPP2R5|C18675:CUL1, CDC53|C19202:APC8, CDC23|…
Cellular Processes; Cell Growth and Death; p53 signaling pathway [PATH:ko04115];	56	|C12883:CYC|C13978:SIAH1|C14004:RFWD2, COP1|C17471:CYC|C17787:RCHY1, PIRH2|C17958:RFWD2, COP1|C18844:RCHY1, PIRH2|C22610:SIAH1|C22999:RCHY1, PIRH2|C2346:E3.1.3.67, PTEN|C24408:RRM2|C24551:EI24|C25206:CCNB|C25274:RCHY1, PIRH2|C2772:SIAH1|C28510:SIAH1|C29611:RRM2|C29835:RCHY1, PIRH2|C31570:SIAH1|C31962:EI24|C33434:SIAH1|C33833:DDB2|C36628:RFWD2, COP1|C39711:E3.1.3.67, PTEN|C3999:SIAH1|C4309:E3.1.3.…
Cellular Processes; Cell Motility; Cytoskeleton proteins [BR:ko04812];	203	|C10237:TUBB|C10334:CFL|C10493:TUBA|C1312:TUBB|C13219:CAPZA|C13872:KIF2_24, MCAK|C1429:CFL|C14974:CFL|C15037:TUBA|C15366:KIF2_24, MCAK|C16095:KIF2_24, MCAK|C16921:KIF2_24, MCAK|C17367:TUBB|C18874:TUBB|C1897:KIF2_24, MCAK|C19547:DYNLL|C1981:TUBB|C19893:ftsZ|C2043:CFL|C20889:CAPZA|C21212:TUBG|C21784:ARPC2|C2270:TUBA|C2273:TUBB|C2304:TUBA|C24726:TUBG|C24759:TUBB|C248:TUBA|C2504:ACTF|C25133:KIF11|C25…
Cellular Processes; Cell Motility; Regulation of actin cytoskeleton [PATH:ko04810];	139	|C10334:CFL|C12236:RAC1|C12307:PPP1C|C13412:E2.7.1.68, PIP5K|C14012:PIKFYVE, FAB1|C1429:CFL|C14693:ERK1_2|C14974:CFL|C15035:ERK1_2|C15303:E2.7.1.68, PIP5K|C1581:PPP1C|C17246:ERK1_2|C17496:PPP1C|C17633:E2.7.1.68, PIP5K|C18817:E2.7.1.68, PIP5K|C19513:NCKAP1, NAP125|C19809:RAC1|C2043:CFL|C21339:PPP1C|C21784:ARPC2|C21805:PPP1C|C21818:E2.7.1.68, PIP5K|C22052:PPP1C|C22990:ERK1_2|C22993:PPP1C|C23127:ERK…
Cellular Processes; Transport and Catabolism; Endocytosis [PATH:ko04144];	271	|C10063:HSPA1_8|C10154:CHMP4, SNF7, VPS32|C1022:SMAP|C1023:CHMP4, SNF7, VPS32|C10252:RAB7A|C10362:VPS24, CHMP3|C10648:RAB7A|C11278:CHMP5, VPS60|C11728:ARFGAP1|C1190:HSPA1_8|C1196:RAB7A|C1240:CHMP5, VPS60|C12445:ARFGAP1|C12840:PDCD6IP, ALIX, RIM20|C1318:HSPA1_8|C13181:HSPA1_8|C13348:VPS28|C13390:HSPA1_8|C13412:E2.7.1.68, PIP5K|C13592:HSPA1_8|C13913:ACAP|C14150:VTA1, LIP5|C14219:ARFGAP2_3|C14286:AP…
Cellular Processes; Transport and Catabolism; Lysosome [PATH:ko04142];	279	|C1024:AP1M|C10543:LGMN|C11277:LGMN|C11627:CTSB|C11772:NAGLU|C118:AP4M1|C11947:ATPeV54kD|C11954:CTSA|C12208:PPT|C12518:CTSA|C1285:ATPeVI, ATP6N1A|C12914:CTSA|C13099:CTNS|C13467:PPT|C13661:ATPeVI, ATP6N1A|C1373:CTSA|C13797:HGSNAT|C1461:AP4E1|C14742:GLB1, ELNR1|C148:ATPeVI, ATP6N1A|C14837:CTSH|C15076:CTSH|C15354:AP3D1|C15606:ATPeVPF, ATP6F|C1562:LGMN|C16081:AP3S|C1628:LGMN|C16537:MAN2B1, LAMAN|C172…
Cellular Processes; Transport and Catabolism; Peroxisome [PATH:ko04146];	233	|C10499:PEX14|C10873:IDH1, IDH2, icd|C11052:katE, CAT|C12320:E1.3.3.6, ACOX1, ACOX3|C12736:E1.3.3.6, ACOX1, ACOX3|C12994:E4.1.3.4, HMGCL, hmgL|C13052:ACSL, fadD|C13244:DHRS4|C1338:E1.15.1.1C, sodC, SOD1|C13700:PEX5, PXR1|C13948:PEX6, PXAAA1|C14081:PEX5, PXR1|C14169:E1.3.3.6, ACOX1, ACOX3|C14267:ACSL, fadD|C14731:ACSL, fadD|C14772:IDH1, IDH2, icd|C14864:XDH|C15171:E1.3.3.6, ACOX1, ACOX3|C15244:XDH…
Cellular Processes; Transport and Catabolism; Phagosome [PATH:ko04145];	342	|C10237:TUBB|C10252:RAB7A|C10493:TUBA|C10648:RAB7A|C10877:SEC22|C11857:ATPeVH, ATP6H|C11929:SEC61A|C11947:ATPeV54kD|C1196:RAB7A|C12139:SEC61A|C12236:RAC1|C12414:ATPeVA, ATP6A1|C12507:SEC61A|C12510:ATPeVH, ATP6H|C1285:ATPeVI, ATP6N1A|C13022:ATPeVE, ATP6E|C13084:ATPeVC, ATP6C|C1312:TUBB|C13661:ATPeVI, ATP6N1A|C14012:PIKFYVE, FAB1|C148:ATPeVI, ATP6N1A|C15037:TUBA|C15606:ATPeVPF, ATP6F|C15927:ATPeVA,…
Cellular Processes; Transport and Catabolism; Regulation of autophagy [PATH:ko04140];	55	|C11605:BECN1, VPS30, ATG6|C11979:ATG7|C12735:BECN1, VPS30, ATG6|C12937:PRKAA, AMPK|C13917:PRKAA, AMPK|C14413:GABARAP, ATG8, LC3|C15476:ATG4|C16536:GABARAP, ATG8, LC3|C17993:PRKAA, AMPK|C18644:PIK3R4, VPS15|C21069:PRKAA, AMPK|C21396:PRKAA, AMPK|C2291:GABARAP, ATG8, LC3|C25398:ULK, ATG1|C27181:PIK3C3, VPS34|C28532:PIK3C3, VPS34|C29664:PIK3R4, VPS15|C30643:PRKAA, AMPK|C3150:GABARAP, ATG8, LC3|C3196…
